# Supplementary material for: Abnormalities in the SIRT1-SIRT3 axis promote myocardial ischemia-reperfusion injury through ferroptosis caused by silencing the PINK1/Parkin signaling pathway
Source: BMC Cardiovasc Disord. 2023 Nov 27;23:582. doi: 10.1186/s12872-023-03603-2 (PMC10683361; doi:10.1186/s12872-023-03603-2)
Supplement: Supplementary file 1 — Supplementary Material 1 [file 12872_2023_3603_MOESM1_ESM.xlsx]

## Sheet: Supplementary Table 2
Supplementary Table S1 Expression matrix of 218 ferroptosis-related genes extracted from GSE116250 dataset.
Gene symbol	GSM33069	GSM33087	GSM33088	GSM33089	GSM33090	GSM33091	GSM33092	GSM33093	GSM33095	GSM33096	GSM33098	GSM33099	GSM33100	GSM33101	GSM33102	GSM33103	GSM33104	GSM33105	GSM33106	GSM33107	GSM33108	GSM33109	GSM33110	GSM33111	GSM33112	GSM33113	GSM33114	GSM33115	GSM33116	GSM33117	GSM33118	GSM33119	GSM33122
ABCC1	6.5353	6.42765	6.5662	6.38832	6.44748	6.40615	6.23117	6.45961	6.48951	6.26898	6.63033	6.42418	6.56478	7.11717	6.44883	6.55422	6.43878	6.75879	6.66533	6.40855	6.48951	6.53439	6.38137	6.34039	6.31007	6.41769	6.42743	6.36078	6.25517	6.33415	6.29064	6.41769	6.51811
ABCC5	8.54259	8.29566	8.33112	8.27538	8.33981	8.53915	8.15728	8.53828	8.09555	7.98455	8.45889	8.00755	8.41428	8.16214	7.62506	8.24115	8.67232	8.512	8.08292	8.44203	8.46751	8.25196	8.77474	8.32269	8.79308	8.62673	8.10583	8.67453	8.40498	7.98368	8.61457	8.22016	8.00713
ACO1	8.98704	8.72894	8.6295	8.56019	8.17046	8.53991	8.69255	9.03213	8.85545	8.78249	8.81785	8.6464	8.98245	8.42459	8.76903	9.09945	8.88608	8.99336	8.7862	9.35339	8.95072	8.63584	8.4504	8.66409	8.40226	8.35749	9.03627	8.9231	8.80141	9.04523	8.55526	8.71486	8.59094
ACSF2	6.99295	6.61449	6.68599	6.6359	6.80518	6.70886	6.76801	6.70166	6.56002	7.00897	6.69284	6.79791	6.89438	6.13137	6.96129	6.55911	7.17288	6.92701	6.59035	6.59035	6.57537	6.76311	6.61449	6.74301	6.4365	6.80112	7.01533	6.7147	6.82471	7.18225	6.56002	6.66859	6.50676
ACSL1	9.82035	9.55508	9.26645	8.7541	9.05568	9.57119	8.48292	10.266	9.30455	9.68604	8.93182	9.40845	9.51723	8.88197	9.55508	9.23852	9.40845	9.32048	9.28529	9.56089	9.29613	9.40688	9.27277	9.87371	8.87305	8.45093	9.5221	9.70382	9.47972	10.0213	8.12207	10.0213	9.23016
ACSL3	6.92535	6.60217	6.68839	7.05488	6.36049	6.79364	7.09542	8.08654	7.42438	7.34992	7.95258	7.90982	7.92104	7.92679	8.168	8.04461	8.36671	8.11668	8.14714	8.10335	7.31072	6.27851	6.36169	6.44357	7.15317	6.43678	7.48189	7.84497	6.96182	7.08206	7.11207	7.19609	7.1723
ACSL4	4.12444	4.00446	4.05826	4.18511	4.11929	4.13606	4.24806	4.80352	5.01063	4.1877	4.96452	5.4008	5.4509	4.42654	4.55093	4.40942	4.82335	5.27684	5.42197	4.33458	4.24352	3.8528	4.22256	4.02603	3.93243	3.77602	4.08487	4.10372	4.13525	3.92167	4.11459	4.1724	4.51185
ACVR1B	6.50997	6.37941	6.41075	6.41266	6.56785	6.47028	6.28044	6.19234	6.21014	6.29332	6.361	6.32673	6.25186	6.08303	6.31713	6.34971	6.06279	6.20164	6.15412	6.27995	6.35787	6.53179	6.56229	6.61585	6.57193	6.59035	6.24499	6.31289	6.39026	6.21849	6.40638	6.39477	6.44429
ADAM23	7.52151	7.45266	7.52151	7.48189	6.98591	8.04811	7.87396	7.97366	7.57212	7.76861	8.01201	8.13914	7.97693	7.35245	8.12207	7.87278	8.08606	8.04773	8.07916	7.88414	7.78291	7.6331	7.12575	7.56711	7.88257	7.22604	8.15584	7.77408	7.87818	8.3645	7.65812	7.97577	6.98323
AGPS	5.92079	5.93293	5.77427	5.71572	5.82941	5.83559	5.68271	5.94207	6.17299	6.08091	5.43378	6.17983	6.07889	6.73813	6.25517	6.2458	6.32766	6.36608	6.67833	6.34916	5.98098	5.7193	5.95764	5.66866	5.73239	5.9169	6.11198	5.66905	5.75996	6.00837	5.71466	5.89923	5.66071
AKR1C1	7.26567	7.72133	7.94195	7.33541	7.2173	7.45654	7.11318	7.32594	7.34238	7.18847	7.26093	7.36306	7.52856	7.57607	7.34992	7.45033	7.63704	7.43213	7.39186	7.63789	7.19343	8.00713	7.67573	7.11515	8.34572	7.70795	7.84689	7.27225	7.48634	7.92773	7.07628	7.31492	7.40934
AKR1C3	5.66496	5.80448	5.98037	5.93138	5.6467	5.98394	5.2652	5.80829	5.69741	5.74129	6.16853	6.76212	6.08507	6.39417	6.17929	6.06523	7.00276	6.41982	7.18225	6.08117	5.42046	6.26581	5.99994	5.6285	7.03304	5.85187	5.9538	5.93111	5.63568	6.45516	5.94024	5.56023	5.73545
ALOX12	6.07777	5.78398	5.81024	5.78026	5.75746	5.89017	5.93591	5.76448	5.77959	5.83488	6.01171	5.86337	5.86701	5.60225	6.02764	5.90559	5.72381	5.89731	5.69515	5.79977	5.66071	5.82738	5.76709	5.90769	5.81776	5.83715	5.66176	5.69811	5.85338	5.68817	5.80829	5.80139	5.66794
ALOX12B	5.33087	5.3785	5.54652	5.32416	5.73596	5.58074	5.69823	4.82587	5.15804	5.28925	5.37177	4.92473	4.96336	4.601	5.26385	5.17659	4.74443	5.53965	4.87504	5.14498	5.2334	5.54434	5.5569	5.60933	5.55803	5.79419	5.42607	5.22798	5.51876	5.51465	5.59502	5.50202	5.63341
ALOX15	7.21589	6.95897	6.99617	6.87185	7.1252	7.05509	7.12363	6.87781	6.76594	7.19459	6.92758	6.78045	6.83428	6.28483	6.90554	6.54689	6.31826	6.52478	6.22639	6.72692	6.90733	7.05951	6.99642	7.18494	6.90164	7.03192	7.03709	6.94909	7.12791	7.17083	7.10673	6.91361	6.87448
ALOX15B	7.68965	7.95006	7.58938	7.43399	8.08654	7.88523	7.60492	7.07361	7.35315	7.44916	7.33599	7.29366	7.1638	6.97655	7.60373	7.43425	7.19041	7.33897	6.84492	7.31182	7.69302	8.02483	7.79393	7.79438	7.42675	8.28782	7.26708	7.79149	7.47137	7.24408	7.5463	7.77808	8.05176
ALOX5	5.8442	6.05035	5.85779	5.80674	6.05965	5.91601	5.83122	5.62974	5.69325	5.91661	5.58701	5.49176	5.60039	6.07777	5.83093	6.61739	6.09795	5.85405	5.48131	5.82587	5.8643	6.05504	5.99162	6.03434	6.08321	5.98481	5.90044	5.72119	5.88647	5.82877	5.95821	5.86001	5.96471
ALOXE3	6.50701	6.31253	6.36808	6.2516	6.42893	6.25624	6.33822	6.26357	6.32853	6.28723	6.16047	6.21608	6.08609	6.08784	6.50225	6.36753	5.99739	6.14575	5.88989	6.49012	6.42285	6.37997	6.42726	6.31857	6.38756	6.37913	6.08727	6.51563	6.21791	6.22569	6.12787	6.29735	6.35233
AR	5.4566	5.4841	5.68346	5.80338	5.6708	5.73436	5.80007	6.4016	6.26581	5.49307	6.40129	6.35424	6.14803	6.08117	6.5921	6.27678	6.64968	6.93653	7.23473	6.37941	6.2545	5.69583	5.50552	5.45988	5.72473	5.62886	6.00901	6.10536	5.65498	5.80829	6.08759	6.11509	5.78556
ARF6	8.04674	8.08355	7.90982	8.04296	7.74373	7.95386	7.77495	7.92722	7.82934	7.98192	7.58966	7.83256	7.71804	8.1455	8.17434	7.82854	7.81506	7.95465	7.76613	7.52856	7.86967	7.78562	8.05359	7.76145	8.23728	7.63609	7.90277	7.75963	7.87082	8.04242	7.68083	7.82504	7.85357
ARNTL	6.45568	6.3143	6.07813	6.32877	6.39874	6.10221	5.83251	6.228	5.93675	5.89295	5.81809	5.81411	6.06743	6.83215	6.12848	6.18984	6.55844	6.59742	6.05997	6.23944	6.39283	6.28316	6.46178	6.13193	6.02044	6.14988	5.98419	6.35548	6.27115	6.45775	5.98735	6.24644	6.32551
ASMTL-AS1	5.32256	5.70239	5.55996	5.47681	5.50387	5.62644	5.56631	5.52421	5.31195	5.78231	5.14598	5.43581	5.46574	5.2743	5.31884	5.38684	5.48974	5.44626	5.72048	5.5919	5.40927	5.43669	5.50318	5.49343	5.59367	5.3967	5.22607	5.44716	5.59532	5.57063	5.79897	5.36318	5.51543
ATF2	4.68523	4.5797	4.65874	4.69725	4.48826	4.87095	4.601	5.22798	4.99904	4.87782	5.07081	5.33043	5.10166	5.64596	5.39535	4.88617	5.43457	5.07157	5.8212	5.00461	4.69993	4.55148	4.56083	4.6649	4.64942	4.57299	4.75817	4.87418	4.77763	4.9342	4.72851	4.68848	4.84408
ATF3	6.88522	6.78943	8.25531	7.09868	7.17394	6.59723	7.27862	8.31653	8.41131	7.56821	7.36372	6.99953	7.76187	7.86659	7.31048	7.35693	7.16521	7.96112	7.07537	7.31004	6.62287	7.1064	8.72161	10.606	7.37831	6.83182	6.7006	6.80189	6.78765	6.5872	6.47994	7.83885	9.02919
ATF4	9.67055	10.0466	9.9159	9.95822	9.78869	10.0998	9.8136	9.94001	9.69047	9.86151	9.44156	9.46043	9.56305	9.99657	9.19007	9.69341	9.44351	9.33485	9.41003	9.48695	9.72793	10.7374	10.6706	10.5384	10.526	10.3586	9.80494	9.72579	9.89173	9.63484	10.164	9.74625	9.89173
ATG5	5.83964	5.76448	5.75175	5.73117	5.6131	5.80674	5.65655	6.14411	6.00174	5.79526	6.12575	6.17538	6.00753	6.49039	6.27593	6.11803	6.43371	6.33264	6.88927	6.10795	5.87329	5.61734	6.00538	5.74585	5.83896	5.67512	6.10301	5.86031	6.01708	6.00725	5.58336	6.0761	5.70177
ATG7	6.76879	6.20507	6.54614	6.71498	6.52363	6.49833	6.1751	6.44357	6.318	6.19656	6.40875	6.2965	6.40602	6.56478	6.38264	6.51776	6.65572	6.53021	6.09636	6.30837	6.07856	6.61978	6.71045	6.49746	6.53755	6.55075	6.20679	6.29711	6.33524	6.36303	6.37294	6.02821	6.04829
ATM	5.8923	5.43825	5.89989	5.82065	5.7629	5.95046	6.00174	5.76321	5.67159	6.01482	5.68271	5.68557	5.95551	6.60191	5.74962	6.02022	5.77491	5.6076	5.86158	6.00753	5.55159	5.73596	5.66905	5.72923	5.72853	5.69216	6.07488	5.70758	6.06495	6.11608	5.91363	5.63829	5.72048
BAP1	7.94919	8.28133	7.99026	8.20084	8.28366	8.24441	8.14823	8.34044	8.03017	7.91894	7.97577	7.87818	8.13352	7.87571	8.01154	8.15825	7.84076	8.09749	8.05122	7.85477	8.40756	8.02094	8.19303	7.91894	8.25634	8.31597	7.91214	8.12795	8.07758	7.81467	8.10135	8.01353	8.18198
BCAT2	7.58223	7.49786	7.52896	7.38634	7.70157	7.59183	7.76309	7.29626	7.35984	7.55031	7.31781	7.10948	7.17834	6.92507	7.25405	6.90973	7.11027	7.3162	7.22633	7.33083	7.63609	7.63144	7.45131	7.58381	7.47206	7.79179	7.57663	7.39063	7.79555	7.59598	7.61811	7.62506	7.61975
BECN1	7.84797	8.16645	7.9258	7.84114	7.64086	7.94012	8.26598	8.34609	8.38804	8.32561	8.03944	8.34044	8.56792	7.98192	8.0059	7.87205	8.49237	8.25743	8.75559	7.91795	8.13211	7.90624	8.07103	7.82692	8.13601	7.85634	8.33005	7.85504	8.37486	8.2902	7.71119	8.06887	7.67497
BEX1	7.89012	8.08466	8.10607	7.74731	8.20425	7.9514	8.76315	8.15256	8.2749	8.03225	8.99001	8.0651	8.97382	7.35405	7.48099	8.1455	8.626	7.94012	8.35749	7.76781	8.11447	7.5232	7.72429	7.3567	7.96946	7.96023	7.63609	7.87818	8.31532	7.33083	8.08897	7.5623	7.54013
BRD4	7.20319	7.54923	7.54535	7.59259	7.58678	7.40202	7.64995	7.9214	7.63276	7.53472	7.59925	7.397	7.86931	7.83824	7.59183	7.28897	7.59183	7.63539	7.736	7.68729	7.39126	7.54598	7.56357	6.96223	7.54446	7.49871	7.55777	7.45958	7.61086	7.30617	7.80256	7.5244	7.74844
BRD7	6.40366	6.55392	6.6683	6.6354	6.1066	6.62361	6.60931	7.27671	6.78894	6.76999	7.04163	7.11899	7.34455	7.89722	7.10314	7.039	7.52712	7.32413	8.09479	7.10948	7.22421	6.18858	6.21077	6.42921	6.3001	6.18268	6.54029	7.09928	6.43301	6.39257	5.83587	6.96504	6.49395
CA9	7.1963	7.30272	7.26518	7.26209	7.42868	7.28991	7.12076	6.72954	6.82273	6.94708	7.04532	6.87849	6.95949	6.5126	6.96105	6.85535	6.68218	6.86389	6.79217	7.12222	6.9943	7.52927	7.26233	7.41718	7.31759	7.44916	6.89965	7.28807	7.08578	7.00871	7.21639	7.38572	7.33541
CAMKK2	6.75216	6.73115	6.81751	6.91742	6.73649	6.59307	6.59035	6.75111	6.68839	6.56862	6.67351	6.72228	6.7987	6.75903	6.51475	6.82471	6.79468	6.64827	6.85017	6.69967	6.66976	6.66312	6.76696	6.70917	6.77485	6.88655	6.74056	6.66007	6.82221	6.64209	6.7897	6.823	6.82127
CAV1	9.82513	9.34232	10.0401	10.0733	9.98803	9.83691	9.52969	10.158	10.0793	9.83458	9.86642	10.0759	9.86642	9.95219	10.8449	10.4456	10.3154	10.476	10.2743	10.6013	9.99964	10.3509	10.6164	9.79792	9.3883	9.93743	10.0696	9.88015	9.93743	10.1511	9.97139	9.58346	11.0678
CBS	5.41055	5.6186	5.56977	5.73436	5.62159	5.6989	5.81653	5.31195	5.55621	5.65254	5.15963	4.93282	5.57748	5.16617	5.83155	5.42836	5.36523	5.71831	5.56544	5.4489	6.12263	5.91363	5.46234	5.64201	6.20654	5.79571	5.50349	6.06578	5.63201	5.24643	5.75846	5.59022	5.65362
CCDC6	4.84026	5.01451	4.61417	5.11727	4.84856	4.68672	5.06062	5.39217	5.19393	5.15963	5.49176	5.71374	5.36236	5.74548	5.48292	5.00836	5.31665	5.36604	6.13193	5.15705	5.32956	4.93832	5.19442	4.46603	4.87455	4.57618	4.94793	5.12258	4.99171	4.94108	4.87703	4.51713	5.28574
CD44	6.09287	6.38802	6.19093	6.2377	6.13887	6.05198	6.06578	6.28366	6.39851	6.02576	6.27244	6.35691	6.25208	7.45772	6.50397	7.50724	7.15827	6.40419	6.37963	6.09307	6.04713	6.1557	6.4004	6.01876	6.48792	6.074	6.14312	6.07978	6.11161	6.15412	6.25735	6.0051	6.26861
CD82	9.59935	9.2523	9.4762	9.127	9.79373	9.25488	9.31926	8.46115	8.80233	9.22381	8.53991	8.4317	8.41337	8.55526	8.77327	8.48481	8.28905	8.37798	7.86837	8.64241	9.14068	9.44662	9.39416	9.51329	9.19984	9.60149	9.14831	9.11294	9.23995	9.18397	9.45158	8.9231	9.23852
CDC25A	6.52188	6.46692	6.60576	6.45853	6.74189	6.51152	6.92484	6.03048	6.09076	6.68632	6.09426	6.02281	6.26294	5.87437	6.29418	6.07349	6.06309	5.98515	5.71374	6.16853	6.54983	6.78661	6.64511	6.71775	6.55764	6.83054	6.6082	6.43959	6.60712	6.53343	6.91211	6.42796	6.52426
CDH1	4.40706	4.54158	4.51836	4.41013	4.58357	4.4311	4.37365	4.25927	4.28213	4.44784	4.11929	4.11509	4.24511	4.43973	4.2627	4.25063	4.28293	4.26677	4.26098	4.1998	4.48179	4.67575	4.44713	4.47373	4.40422	4.50511	4.36806	4.34982	4.37847	4.45818	4.36806	4.44348	4.33769
CDKN1A	8.82462	9.07735	9.34868	9.1868	9.76518	8.78501	9.39121	9.27962	9.00614	9.32584	8.4635	8.52667	9.10884	9.72057	8.73693	8.86367	8.46115	9.09373	8.60275	8.64534	9.07389	9.51533	9.64825	9.36432	8.71269	9.1745	8.87707	8.73633	9.38959	8.91701	9.09945	9.16538	9.98198
CDKN2A	6.32269	6.32441	6.29332	6.1722	6.53343	6.25239	6.35022	6.0309	5.95207	6.28044	5.91601	5.75996	5.80674	5.93886	6.00934	5.95449	5.71755	6.0368	5.91099	6.12406	6.23189	6.37913	6.33352	6.43959	6.18858	6.39115	6.15791	6.08885	6.34417	6.27115	6.45532	6.31517	6.24341
CDO1	5.72967	5.30257	6.04713	5.70039	5.33974	5.59049	5.66032	6.10352	6.02872	5.09776	6.83981	6.31345	5.90925	7.27744	5.94906	6.12732	6.73706	5.64596	6.19547	6.16905	5.87874	5.8557	5.33179	5.63935	5.65953	5.31295	5.87576	5.99102	5.40392	6.08152	5.38423	5.59301	5.64423
CHAC1	7.32062	7.56978	7.31922	7.20719	7.55602	7.33957	7.00213	7.10437	7.41243	7.23098	6.83507	6.95407	7.14154	6.89785	7.12875	7.08126	6.69994	7.00305	6.79417	7.04233	7.1836	7.30242	7.42188	7.39968	7.59287	7.51405	6.76385	7.47308	7.26658	6.7541	7.09928	7.4143	7.71514
CHMP5	6.2391	6.23424	6.45212	6.52624	6.08698	6.42112	6.40589	7.46694	7.42476	6.54076	7.71249	7.49937	7.45508	7.2176	7.04532	7.02542	7.42704	7.1407	7.85921	6.99689	6.28874	5.97313	5.93646	6.09014	6.39115	5.81354	6.61762	6.55582	6.4711	6.75538	5.95716	6.49855	6.22082
CHMP6	8.03914	8.25463	8.13308	8.05501	8.38488	8.06013	8.12448	7.81122	7.80256	8.05772	7.36103	7.64086	7.67325	7.16051	7.72675	7.46715	7.46715	7.76116	7.39126	7.3162	7.87205	8.36039	8.2117	8.34166	8.13051	8.44538	7.89861	7.49682	8.14504	7.99541	8.28366	7.88573	8.07888
CIRBP	9.26761	9.57277	9.64825	9.92472	8.82462	10.0093	9.7087	9.72793	9.86151	9.70382	9.55673	9.66215	10.1027	8.78979	9.55673	9.5977	9.28418	9.4762	9.01511	9.42826	9.28277	9.6053	9.93241	9.12995	9.86151	8.83733	9.87189	9.55061	9.5221	9.54121	9.62597	9.44351	9.78638
CISD1	8.48433	8.87995	8.65844	8.52824	8.87449	8.41969	8.62224	8.61815	9.05489	8.6464	8.78788	8.73558	8.9816	8.40172	8.558	8.75644	8.83556	8.9574	9.02808	9.30796	8.54508	8.68665	8.57387	8.41288	8.64801	8.75644	8.78553	8.60812	8.3518	8.82195	8.04723	8.68665	8.32906
COPZ1	8.04333	7.81578	8.14185	8.08606	7.93779	8.1916	8.01453	8.00465	8.18198	7.92228	8.22785	8.13859	8.12165	8.35124	8.41373	8.00922	8.3123	8.34954	8.183	8.22448	8.24716	7.90003	8.24157	7.86469	8.16214	8.08355	8.12795	8.34263	8.0414	7.94195	7.87446	8.13211	8.0285
CP	6.52747	6.23312	6.61691	6.38756	6.54983	6.37009	6.45364	6.1588	6.25624	6.64937	6.66407	6.2626	6.20053	7.25706	6.45113	7.01989	6.58533	6.2948	6.4398	6.41715	6.45713	6.59009	6.56965	6.3007	6.33848	6.77943	6.60735	6.24426	6.47028	6.52162	6.37389	6.39115	6.56501
CPEB1	6.89352	7.02834	7.0097	6.97988	6.96409	7.05951	6.93565	6.79025	7.09788	7.00697	7.10015	6.77065	6.85	7.02222	6.88955	6.97556	6.53052	6.72174	7.16209	7.14662	6.85188	7.03926	6.93565	6.92535	6.84584	6.84384	6.91333	6.89386	6.83161	6.71562	6.73318	6.72636	6.95872
CS	11.6989	11.3346	11.3576	11.3576	11.4013	11.6157	11.8237	11.1158	11.4562	11.689	11.3576	11.1415	11.4207	10.484	11.4562	11.4635	11.2282	11.6611	11.1091	11.6535	11.8689	11.309	11.3713	11.5478	11.5388	11.6003	11.6611	11.6157	11.7304	11.6775	11.3925	11.6775	11.5214
CYB5R1	9.58346	9.99657	9.90107	9.83458	10.1433	9.54683	10.3509	10.1297	10.0834	9.72793	10.4033	9.92472	10.4634	9.40688	9.80836	9.39416	9.62417	9.5221	9.77111	9.9106	10.4215	9.72057	9.58935	9.69557	9.28903	9.06062	9.94001	9.97416	10.0432	9.6882	9.76518	10.0401	10.0696
DDR2	7.90466	7.32993	8.0706	7.87647	7.77642	7.858	7.91395	7.76309	7.89437	7.38043	8.08292	8.06112	7.7976	8.17784	7.64862	7.83061	7.87609	7.74493	7.74162	7.98906	7.91395	7.70973	7.81122	7.57734	7.81122	8.24987	7.65154	8.06981	7.4907	7.61189	7.75963	7.80292	8.00308
DECR1	10.3193	9.47972	9.70035	9.91807	9.7131	10.2151	9.50395	9.98491	9.86642	9.99068	9.58935	9.69341	9.55673	9.24939	10.1609	10.1059	9.84847	9.80836	9.68415	10.0213	10.0538	10.0466	9.76208	10.2117	9.84276	9.62824	9.90107	10.0432	9.67055	10.1911	9.52793	10.2193	9.6378
DHODH	6.06743	5.76938	5.96488	5.93523	6.00777	6.07225	5.8693	5.6029	5.57762	5.89617	5.74896	5.75304	5.71374	5.68136	5.83311	5.73952	5.6986	5.58863	5.61166	5.80829	5.88345	5.96831	5.97659	5.93322	5.86679	5.90903	5.90988	5.77001	5.81024	5.69583	5.76524	5.80175	5.77717
DLD	10.5344	10.3223	10.0604	9.95457	10.3345	10.2559	10.1873	10.526	10.606	10.4117	9.87805	10.4147	10.448	9.55673	10.1237	10.6706	10.2412	10.2622	10.3377	10.4592	10.4592	9.82035	9.78406	10.0668	9.93743	10.2073	10.5574	10.2284	10.4385	10.7901	8.62382	10.4075	10.1059
DNAJB6	8.2117	8.04674	8.23592	7.73858	8.02644	8.05268	8.63837	8.74857	8.56118	8.65299	9.02728	8.57881	8.88608	8.25634	8.27325	8.55318	8.41337	8.71343	9.10413	8.63904	8.7862	7.40856	7.06718	7.84194	7.08824	7.68649	8.44492	8.37006	8.72161	8.68416	8.52257	8.91405	8.41019
DPP4	5.55021	5.53463	5.45779	5.48721	5.65072	5.38324	5.54652	5.20452	5.43825	5.45864	5.29953	5.28358	5.12539	5.35289	5.385	5.25023	5.16011	5.42516	5.20765	5.31149	5.68237	5.48648	5.4691	5.46756	5.36042	5.51635	5.48519	5.46624	5.53132	5.65866	5.51233	5.62596	5.58115
ECH1	10.7327	10.7531	10.484	10.0501	10.6912	10.4186	10.1027	10.7374	10.1841	10.7245	9.98198	10.3307	10.1268	9.67503	10.3806	9.96035	9.99361	10.2117	10.2151	10.3942	10.6355	10.7664	10.2743	10.682	10.5138	10.5743	10.5623	10.6959	10.5873	10.661	10.4033	10.5226	10.4879
EGFR	7.53979	7.26184	7.31153	7.35803	7.55334	7.33328	7.07628	7.1482	7.28313	7.23473	7.23378	7.24717	7.14178	7.06594	7.30548	7.07769	6.91742	6.97441	6.89876	7.32942	7.18225	7.48931	7.47238	7.25437	7.29958	7.47372	7.23157	7.28285	7.17629	7.2359	7.22913	7.35133	7.64177
ELAVL1	7.99541	8.06721	8.08102	8.08423	7.90095	7.98653	8.24196	8.40756	8.2846	8.30373	8.53915	8.2286	8.44312	8.53396	8.50071	8.45889	8.39037	8.47098	8.47482	8.50413	8.41288	8.05122	8.11337	8.07542	8.16999	8.20746	8.28905	8.17974	8.20647	8.27796	8.07582	8.30423	8.29751
ELOVL5	6.49991	6.65963	6.6945	6.67238	6.80841	6.55911	6.75481	6.68972	6.72801	6.7851	6.85725	6.6012	6.65045	7.06286	6.51315	6.71666	6.97264	6.97609	6.77248	6.6889	6.6679	6.82127	7.03172	6.748	6.85508	6.56965	6.83078	6.69666	6.79046	6.68117	6.93962	6.63301	7.19171
EMC2	6.49701	6.53229	6.43085	6.58173	6.10855	6.3548	6.98471	7.42257	7.23018	6.83476	7.22803	7.21297	7.41996	7.19142	7.22278	7.02647	7.42094	7.3621	8.03466	7.05655	6.89413	6.19176	5.50955	6.23219	6.54655	5.59959	6.85	6.75251	6.80908	6.76621	5.65766	6.81396	6.00204
ETV4	8.61878	8.49879	8.55091	8.39636	8.94493	8.4699	8.47146	7.64004	7.75049	8.28412	7.67325	7.77408	7.736	7.40575	7.94048	7.75467	7.35743	7.67862	7.29215	8.12887	8.4824	8.72894	8.53758	8.71043	8.25196	8.77724	8.3582	8.07582	8.44417	8.34723	8.28782	8.31653	8.42509
EZH2	4.05239	4.13134	4.04328	4.12182	4.06458	4.05001	4.08487	4.11288	4.08487	4.00677	3.89206	4.03224	4.1405	4.28819	3.91282	4.06545	4.07239	4.0129	4.02698	4.05658	4.07361	4.13418	4.09956	4.03085	4.12355	4.18674	4.0175	4.035	4.00111	4.16116	4.16567	4.1966	4.10695
FABP4	9.42218	9.65525	9.67503	10.1092	9.34051	8.45889	9.61945	11.3487	10.1203	9.15351	10.3377	10.1609	10.8449	9.9273	10.5138	9.45912	10.9968	9.75039	10.8138	9.23995	9.36679	10.3307	9.25488	9.55508	8.41197	9.20892	9.61159	9.1868	9.58346	10.0057	10.0466	9.97139	8.67167
FADS2	7.25982	7.08232	7.26123	7.58938	7.28102	7.43098	7.19682	6.45242	6.45187	6.69135	6.84944	7.09837	6.51295	7.12222	7.15222	7.07838	6.70603	7.1064	7.27605	7.02222	7.19584	7.35279	7.21886	7.04957	7.86469	7.35349	7.37187	7.19027	6.49589	7.44399	7.57567	7.03844	7.12604
FH	8.84723	8.79558	8.56248	8.67521	8.6525	9.00724	8.72649	8.6295	8.81941	8.99765	8.46417	8.82716	8.86531	8.25067	8.78334	8.50071	8.75644	8.99101	8.87137	8.62057	8.65013	8.72087	8.63258	8.76118	8.77076	8.64866	8.93264	8.71486	8.82026	9.12375	8.4949	8.87707	8.6438
FTH1	9.57119	10.3806	10.2326	10.3728	10.2559	10.0057	10.7125	10.476	10.5434	10.3806	10.4562	10.5384	10.718	10.2767	10.367	10.5777	10.7664	10.5226	10.6912	10.2367	10.3025	10.2942	9.67324	10.2767	9.9273	9.86417	10.5494	10.1541	10.3586	10.0281	10.3345	9.89888	9.93492
FTL	10.6912	11.4442	11.1536	11.1753	10.7077	10.8808	11.1415	11.2136	10.8808	10.9909	11.1625	11.1753	10.8866	11.807	11.5299	11.986	11.7409	10.8329	11.4995	11.0255	11.1354	11.4283	10.8014	10.5494	11.3858	11.0596	11.1354	10.4798	10.9643	10.9843	10.6508	10.5623	10.8392
FXN	6.36246	6.01573	6.36642	6.23484	6.11957	6.36642	6.30577	6.79217	6.68391	6.59434	7.1252	6.83844	6.913	6.26449	6.76801	6.40011	6.79511	7.35984	6.80994	6.60103	6.50808	6.3112	6.34039	6.10819	6.49319	6.06341	6.43371	5.88872	6.48238	6.67458	5.93646	6.67773	6.00811
FZD7	7.02994	6.1948	6.89842	6.85162	6.21441	6.81083	6.65892	7.61573	7.17546	6.98248	7.52028	7.50919	7.70484	7.3959	7.26263	7.02116	7.68754	7.04809	7.76415	7.52507	6.90529	6.80334	5.91099	6.28723	6.35118	6.17538	6.56588	6.99953	7.01831	6.91969	6.64567	6.52265	6.04518
G6PD	6.18039	6.61506	6.14715	6.36169	6.40875	6.63757	6.54439	6.24072	6.0976	6.41108	6.20507	6.06679	6.32646	6.46379	6.20958	6.32349	6.16129	6.21495	6.29621	6.17796	6.23117	6.68807	6.22294	6.28625	6.32383	6.40685	6.33621	6.24928	6.4022	6.29761	6.22569	6.13344	6.5391
GALNT14	7.15252	7.18902	6.82753	6.80701	6.95531	6.79572	6.63301	6.75	6.79735	6.73533	6.8543	6.68299	6.81647	6.703	6.67773	6.67481	6.46654	6.55683	6.47721	6.6271	6.66609	6.90503	7.13045	6.94993	6.86005	7.12426	6.75	7.08232	6.86815	6.72829	6.94042	6.65224	7.02834
GCH1	4.21406	4.45686	4.33637	4.38862	4.1405	4.09874	4.17789	4.73699	5.20102	4.81107	4.78863	5.41556	4.49056	7.27916	5.69697	6.95593	6.46807	5.27174	5.51034	4.81766	4.39107	4.23642	4.58357	4.09435	4.53218	4.12444	4.54438	4.28128	4.58873	4.39478	4.65469	4.59927	4.21807
GCLC	6.4016	6.50997	6.34971	6.48683	6.36345	6.4506	6.40067	7.05455	7.07574	6.47373	7.04618	7.20916	6.95384	7.16109	6.82807	7.15944	7.39215	7.23816	7.61811	7.05305	6.59976	6.18098	6.50346	6.18858	6.13446	5.99943	6.44624	6.53229	6.47402	6.55663	5.937	6.33022	7.30185
GDF15	5.56436	5.56149	5.6997	5.73726	5.85718	5.66695	5.58183	5.25829	5.22798	5.6637	5.13378	5.20391	5.45511	5.24045	5.14865	5.19302	5.21421	5.33331	5.20663	5.25079	5.56745	5.86096	5.62269	5.78831	5.55651	5.80897	5.61667	5.49307	5.52849	5.75789	5.61007	5.58863	5.55651
GJA1	10.5663	9.71771	10.281	10.6912	9.7414	10.5743	9.9134	10.7586	10.4215	10.476	10.4186	10.6959	10.0793	10.0928	10.5873	10.4634	11.0193	9.4654	11.1872	10.6706	10.7586	9.7131	9.52399	10.2696	8.38742	9.69557	10.6265	10.7844	10.6959	10.7428	10.1815	10.164	9.67503
GLRX5	10.8138	10.3986	10.4734	10.0793	10.4519	10.4879	10.3377	10.2942	10.3056	10.3897	10.4117	10.606	10.3267	9.71142	10.3986	10.9483	10.448	10.8866	10.3768	10.8248	10.8392	10.6164	10.5138	10.7586	10.3345	10.6409	10.4662	10.57	10.3416	10.5384	10.3085	9.80836	10.4592
GOT1	11.6611	11.329	11.4562	11.3228	11.7304	11.309	11.4774	11.2002	11.2407	11.4995	11.329	11.2821	11.2821	10.5434	11.3487	11.2572	11.04	11.7304	10.6874	11.5926	12.1676	11.6775	11.5388	11.7201	11.4995	11.6989	11.4442	11.7304	11.7201	11.3858	10.526	11.956	11.2821
GPX4	9.99361	9.99361	9.79792	9.90559	9.60983	10.1059	9.95457	9.78869	9.36912	9.76208	9.52399	9.41161	9.76208	9.40165	9.52399	9.3705	9.48901	9.4992	9.38515	9.35887	9.69828	10.0401	9.96515	9.87627	10.0998	10.0179	9.7414	9.59083	9.95822	9.8893	9.83139	10.1059	9.81583
GSK3B	6.72196	6.74253	7.20021	6.95819	7.05998	6.6306	7.96191	7.49316	7.60028	7.43128	7.95426	8.19559	8.04811	6.8412	6.83182	6.65652	7.32752	7.16669	7.59429	7.29683	7.32337	7.25706	6.93394	6.37815	7.01649	6.88787	7.40027	7.38391	7.3621	7.38731	8.17434	7.4274	7.64086
GSTM1	9.18397	8.81006	8.98053	8.82716	8.80827	8.97382	8.4767	8.79387	8.88046	8.65844	9.16782	8.45594	8.42558	8.41577	8.75724	8.44986	8.19879	8.68416	7.98779	8.70146	8.96721	9.10512	8.75812	9.0531	8.87522	9.19566	8.91701	8.9574	8.91318	8.79308	8.558	8.69255	8.76315
GSTZ1	7.60452	7.37095	7.43374	7.2654	7.7866	7.41834	7.59568	7.18195	7.12632	7.63144	7.31492	7.15805	6.83529	6.57726	7.13195	7.14331	6.56756	7.17869	6.76021	7.05589	7.3305	7.52255	7.44434	7.54475	7.50323	7.58412	7.53732	7.08744	7.36952	7.85042	7.53808	7.62634	7.24663
HELLS	4.72713	4.9305	4.87356	5.03583	4.85805	4.81565	4.92559	4.80626	5.10032	4.90044	5.0165	4.80687	4.82865	4.87183	4.94259	5.08133	4.95207	4.80555	4.97421	4.81405	4.82808	4.71569	4.81504	4.76237	4.74381	4.73243	4.81766	5.03697	5.01703	5.23851	5.00341	4.76821	4.6061
HIF1A	7.79722	7.95686	8.46933	8.38804	7.13436	7.89861	8.94493	9.15226	9.5328	8.86367	9.85946	9.56672	9.5203	9.48144	9.18116	9.45158	9.39416	9.23468	9.23016	9.34868	8.51378	7.54692	8.73419	7.94964	9.12508	7.56018	8.59587	8.81175	8.64308	8.23319	8.51915	8.19559	8.17177
HMGB1	10.1165	9.65281	10.1203	10.2193	9.83965	10.3377	10.1782	9.90858	10.0213	10.0998	10.1027	10.1756	10.0311	10.3843	9.86151	9.79373	10.2622	9.87805	10.2193	9.89625	9.92472	10.1268	10.0793	9.63194	10.2468	10.0928	10.0252	10.0252	10.1756	10.2743	10.0123	10.1474	10.3056
HMOX1	6.93538	7.143	6.92099	6.87108	6.97819	7.05589	6.38832	6.66889	6.66361	6.64164	6.73033	6.48926	6.66122	7.12875	6.68992	7.82462	6.56655	6.70942	6.78746	6.7698	7.03628	6.84584	7.2654	6.82127	7.26976	6.88111	6.72228	6.32551	6.64164	6.65986	6.48139	6.70255	6.80112
HSF1	6.85383	7.13734	7.02016	7.09506	7.12131	7.19716	7.21567	7.19171	7.01294	7.41022	6.80994	6.68136	6.85045	6.60911	6.98014	6.38572	6.74979	7.17195	6.90854	6.42726	7.16959	7.0333	6.77537	7.1225	7.21354	7.31048	7.32969	6.82669	7.16521	7.23873	7.20742	7.30114	6.82514
HSPA5	9.87627	9.58935	9.85693	10.1027	10.4967	9.77634	9.90287	10.0348	10.1541	9.72265	10.0466	10.0179	10.3223	10.4147	10.4075	10.0252	9.99964	9.77634	10.1682	9.93743	9.94001	9.86151	10.367	9.70382	9.4477	9.6882	9.91807	9.99068	10.1338	9.86642	8.69604	9.99657	10.6013
HSPB1	11.249	12.1507	11.9061	11.6611	12.4421	11.4702	12.3308	11.8151	12.1303	11.7995	12.1003	11.7496	12.4725	11.6003	11.883	11.1354	11.4934	12.0021	11.7304	11.6694	12.1303	12.4725	11.8587	11.7496	11.5725	11.9061	12.0832	11.6989	12.1507	11.986	12.8035	12.1138	12.9472
IDH1	7.37467	6.69198	7.47836	7.26856	6.57993	7.27471	6.97468	7.80792	6.98729	7.28868	7.6736	7.70973	7.48662	8.08143	7.87082	8.27278	8.20224	8.14504	7.75175	7.98329	7.80517	7.32062	6.5921	7.44697	7.53045	7.23073	7.4405	7.53886	7.02016	7.54386	7.05623	7.39126	5.74585
IDH2	9.93492	9.08577	9.66699	9.61687	9.55673	9.94001	9.10272	9.25913	9.27106	9.57957	9.25913	9.03405	9.19386	9.19667	9.7439	9.71505	9.38157	9.91807	8.93264	9.54519	9.93492	9.96035	9.5977	9.94001	10.6458	9.94868	9.88588	9.52399	9.67503	9.90858	9.75039	9.84563	9.3883
IFNG	5.47342	5.58545	5.89568	5.5762	5.45336	5.50484	5.43857	5.37934	5.29902	5.42963	5.25301	5.30546	5.25262	5.73839	5.5111	5.52339	5.53534	5.55159	5.53929	5.51154	5.52967	5.41055	5.49088	5.47591	5.58983	5.45742	5.42413	5.62306	5.46529	5.24689	5.34187	5.42836	5.46667
IL1B	7.05675	7.15042	7.1482	7.04838	7.14542	7.05111	6.94676	6.94384	6.90602	6.82011	6.78694	6.79836	6.92671	6.77385	6.98877	7.41693	6.80841	6.73865	6.57537	7.07477	7.03114	7.0013	7.02745	7.00897	6.99884	7.17955	6.81027	7.09202	6.89538	6.71719	6.75388	7.00249	7.2949
IL6	5.47983	5.74102	6.32269	5.52801	5.38813	5.49266	5.59022	6.73228	6.02343	6.43904	5.49627	5.48451	5.69482	6.19335	5.45463	6.15281	5.38155	6.22609	5.32416	5.64015	5.68557	5.61131	5.69065	5.83681	5.8625	5.50728	5.33135	5.88962	5.64938	5.38324	5.63239	5.41834	5.62461
IREB2	4.08941	4.12095	3.92884	4.08101	4.09172	4.25383	3.96447	4.26404	4.19269	4.10266	4.07239	4.14688	4.19432	4.31733	4.03843	4.12182	4.30444	4.37454	4.45244	3.95119	4.27139	3.94941	4.02082	4.0544	4.19523	4.0633	4.09956	4.15108	3.98889	3.89611	4.22118	4.15836	4.08487
ISCU	10.9589	10.661	10.7486	10.3986	10.8014	10.7327	11.0255	10.8138	11.1285	10.8808	10.9483	11.0459	10.8392	10.1609	10.5344	10.6553	10.5344	10.7374	10.819	10.8935	10.5873	10.1203	10.3768	10.4634	10.1911	10.4928	10.6013	10.8589	10.9288	10.7531	10.3942	10.7901	10.3267
KDM3B	8.05918	7.79032	7.92982	7.98985	7.62979	8.34829	8.27163	8.71425	8.38444	8.19787	8.57387	8.49681	8.47613	8.45695	8.29438	8.30423	8.54961	8.3202	8.59198	8.12528	8.37341	7.75997	7.56618	7.79393	7.99637	7.68729	8.05122	8.54759	7.95342	7.97854	8.22168	7.72164	7.77755
KDM4A	8.13769	8.04857	8.14279	8.04723	8.23162	8.23921	7.57829	7.70375	7.72506	7.58093	7.88843	7.7891	7.73751	7.27074	7.64109	7.71928	7.40202	7.57985	7.33449	7.80598	7.7424	7.99459	8.02807	8.08246	7.96154	8.26536	7.71628	7.91894	7.75265	7.79588	7.99287	7.9438	8.13002
KDM5A	5.23931	5.14088	5.33043	5.31427	5.30229	5.28955	5.90956	5.88846	5.53463	5.89268	6.13301	6.77409	5.9783	6.25186	5.24265	5.30434	5.98735	5.32907	5.73273	5.97217	5.20765	5.28802	5.3283	5.14765	5.43778	5.15131	5.53634	5.63459	5.73209	5.59228	6.08581	5.52227	5.43695
KDM5C	8.9696	8.40552	8.66467	8.45761	8.91036	8.73491	8.23042	8.3018	8.18263	8.18574	8.12528	8.16597	8.08785	8.036	8.57664	8.35124	7.71736	8.1257	7.62388	8.30492	8.67035	8.64308	8.8186	8.61101	8.66675	8.97619	8.20746	8.68856	8.29336	7.92982	8.52417	8.62441	9.17273
KDM6B	8.03489	7.86993	7.96946	7.97366	8.05461	8.01247	8.07916	8.20696	7.94195	7.96409	8.10919	7.91214	7.9357	7.82305	7.6736	7.76817	7.67642	7.77755	7.4759	7.89437	7.99407	7.92369	7.98906	8.01721	7.98061	8.23363	7.85357	8.07806	8.01314	7.87909	8.2939	8.01873	8.05967
KEAP1	8.11118	8.0561	8.20696	8.04674	8.20224	8.1812	8.05268	8.25196	8.18734	8.0916	8.32056	8.03944	8.02232	7.84327	8.13507	7.51775	7.98653	8.03874	8.25988	7.93531	8.24157	8.27325	8.19109	8.17784	8.08143	8.32748	8.14662	8.12528	8.04899	7.89012	8.20151	8.12478	7.68202
KIF20A	4.61752	4.89923	4.6696	4.95374	4.87652	4.69408	4.85859	4.76237	4.77298	4.64377	4.71043	4.74315	4.77587	4.82123	4.79572	4.81232	4.79472	4.74842	4.56015	4.95374	4.82587	4.90874	4.80302	4.718	4.86831	4.80742	4.40779	4.95652	4.75183	4.38234	4.76553	4.59852	4.76553
KLF2	7.62756	7.703	8.52487	7.68083	7.59259	7.21405	8.16902	8.07916	8.5464	8.09327	8.1902	8.31398	7.79917	8.37446	8.08355	7.45316	7.88497	8.00267	7.58678	8.15391	7.21793	7.8197	8.01873	8.39399	8.37341	7.79996	7.99757	7.75467	8.24441	8.5373	8.6168	7.60624	7.40575
KLHDC3	8.3307	8.26802	8.18734	8.37681	8.25126	8.66078	8.1547	8.27385	8.13957	8.61754	8.10962	7.85076	7.86301	7.59882	8.30373	8.19505	7.74731	8.36194	7.7816	8.3693	8.35523	8.13638	7.76746	8.63753	8.48589	8.59388	8.50798	8.35124	8.32673	8.4917	8.40861	8.54126	8.36607
LAMP2	5.88373	5.70074	5.89535	6.01815	5.66794	5.75651	5.6068	6.34006	6.15388	5.81809	6.32877	6.56922	6.32909	6.95016	6.50039	6.87586	6.90918	6.52216	6.88709	6.318	5.88309	5.82033	5.96184	5.90592	6.06838	5.58403	5.92487	5.77655	5.7591	6.01903	5.67746	5.73768	5.41096
LCN2	6.68862	6.6271	6.48092	6.52342	6.67026	6.65146	6.49805	6.27294	6.24878	6.39417	6.28567	6.24726	6.04776	6.03889	6.50346	6.16607	5.88309	6.22403	5.8932	6.22159	6.71377	6.6106	6.62176	6.63701	6.35347	6.55265	6.43818	6.70153	6.55663	6.3645	6.38631	6.43737	7.0981
LIFR	4.37517	4.24178	4.31236	4.31464	4.16116	4.24443	4.38945	4.58276	4.5843	4.1724	4.62485	4.65321	4.3867	4.85689	4.70438	4.41316	4.72713	4.69143	4.95859	4.39717	4.50761	4.22767	4.22928	4.17506	4.27331	4.1992	4.43382	4.3037	4.28896	4.20368	4.14264	4.577	4.23642
LINC00472	4.24178	4.27509	4.29308	4.12639	4.21091	4.23255	4.27752	4.1706	4.4311	4.30444	4.42382	4.26677	4.23255	4.24697	4.19432	4.29308	4.26404	4.21646	4.36138	4.18258	4.12021	4.21406	4.25063	4.27862	4.27004	4.28128	4.22306	4.37211	4.30182	4.12281	4.32527	4.44427	4.23496
LONP1	8.47204	8.6813	8.55318	8.49681	8.63513	8.79558	8.60407	8.63317	8.32949	8.51857	8.54961	8.32949	8.56019	8.11851	8.27163	8.10962	8.20038	8.34437	8.34723	8.045	8.59708	8.62673	8.2846	8.52417	8.84831	8.48039	8.73419	8.49732	8.75238	8.59988	9.23016	8.6156	8.45761
MAPK1	7.19556	7.43242	7.2862	7.08522	7.05718	7.19899	7.14887	7.05718	7.19682	7.53945	7.06718	7.24641	7.35405	7.81771	7.51177	7.52613	7.61975	7.63396	8.01201	7.64929	7.4006	7.2252	7.31129	6.9796	7.41747	7.3721	7.41022	7.24375	7.45163	7.39527	6.81372	7.30272	7.21972
MAPK3	9.00916	8.79387	8.8302	8.85248	8.81175	8.73921	8.85003	8.36553	8.49553	8.62057	8.58829	8.3518	8.20946	8.32325	8.51731	8.17882	8.02453	8.11981	7.88059	8.3386	8.63904	8.93264	8.90364	9.0022	8.76576	8.99101	8.80563	8.4813	8.8381	8.74343	8.87904	8.64534	8.88782
MAPK8	7.83256	7.36242	7.41898	7.48452	7.62943	7.60701	7.38794	7.16867	7.42341	7.08232	7.54923	7.34749	7.1407	6.67967	7.4815	7.33265	6.99197	7.19504	6.60293	7.34048	7.46089	7.59259	7.60129	7.38136	7.21542	7.46482	7.32442	7.35743	7.35984	7.12186	7.26799	7.51867	7.65308
MDM2	4.70499	4.62262	4.61808	4.72396	4.81107	4.66889	4.69993	4.61155	4.62599	4.69808	4.53155	4.52248	4.63432	4.52487	4.59163	4.55392	4.57793	4.49292	4.54555	4.47373	4.67575	4.77883	4.67024	4.66755	4.67151	4.77711	4.6189	4.61283	4.80181	4.69218	4.70107	4.72622	4.72128
MDM4	4.0361	4.00111	4.10066	4.0867	4.23106	4.07856	4.0237	4.02494	4.04387	4.12639	4.02082	3.97113	4.03728	3.9527	3.9722	4.00204	3.98252	3.9387	4.11929	4.01968	3.95585	4.28213	4.18429	4.13799	4.21319	4.17885	3.99696	4.00111	4.02984	4.05706	4.02905	4.00111	4.03224
MEF2C	7.65343	7.75963	7.77606	7.65891	7.42438	7.73461	7.83852	7.99459	7.91019	8.06392	8.01539	8.24247	7.84797	8.08897	7.88497	7.55602	7.98524	7.69139	8.2939	8.23162	7.84277	7.4753	7.1205	7.40268	7.73679	7.67951	7.78735	7.97075	7.85554	7.71367	7.92896	7.78081	7.70195
MICU1	8.63753	8.57998	8.5858	8.38282	8.4377	8.75084	8.40411	8.33493	8.31977	8.36607	8.44363	8.38602	8.4355	8.21759	8.44658	8.28544	8.24716	8.2749	8.01539	8.5464	8.44069	8.57998	8.37341	8.25823	8.37273	8.41481	8.42899	8.47482	8.44658	8.72161	8.40652	8.46476	8.68856
MPC1	10.8808	10.8866	10.6772	10.5743	11.0193	10.8014	10.6164	10.606	10.9643	10.8523	10.5226	10.7245	10.2559	9.27572	10.5976	10.5384	10.4147	10.7288	10.448	10.7486	10.8935	10.606	10.606	11.0193	10.484	10.7844	10.6203	10.8866	10.7245	10.519	10.976	10.8634	10.97
MT1G	8.30898	8.1625	8.2106	8.09266	8.45157	8.07383	7.94341	7.8935	7.8618	7.95686	7.6778	7.77495	7.98102	7.79179	8.05359	8.22584	7.4459	7.90552	7.49965	7.97763	8.28544	8.45093	8.64308	8.279	8.45641	8.51915	8.09882	8.14961	8.02644	7.8214	7.93456	8.21793	8.24489
MTDH	6.30282	6.4642	6.47894	6.75055	6.35398	6.50225	6.77324	7.68083	7.46694	6.84615	7.47372	7.6648	7.59719	8.15934	7.38199	7.46636	7.93324	7.62045	8.08859	7.53371	6.98677	6.56061	7.06134	6.32627	6.70603	6.07434	7.13795	6.92812	6.71192	6.92507	6.97738	6.86943	6.63331
MTF1	6.97655	6.73673	6.94126	6.95228	6.9951	6.83588	6.91654	6.93593	7.00002	7.01466	6.76903	6.94432	6.94012	7.15222	7.06432	7.07269	7.33726	7.03872	6.9943	7.23784	6.95968	6.78351	7.02884	6.9259	6.81372	7.06432	7.00758	7.07866	7.03393	6.85162	7.31129	6.93987	7.07244
MUC1	7.20348	7.08768	7.13464	7.01179	7.32092	7.18874	7.17394	6.71448	6.86441	7.04957	6.83243	6.72636	6.95897	6.61845	6.88626	6.85411	6.74273	6.8292	6.55911	7.10886	6.94727	7.3572	7.11899	7.32888	7.22574	7.25737	7.05455	6.97655	7.02363	6.96615	6.90823	6.94508	7.08182
MYB	4.20368	4.30528	4.31888	4.33458	4.37752	4.35918	4.27331	4.17591	4.23255	4.37454	4.24268	4.22669	4.33045	4.58648	4.27241	4.36062	4.20207	4.23255	4.20816	4.38305	4.35283	4.44427	4.41084	4.38599	4.39717	4.3037	4.3464	4.32619	4.31464	4.25819	4.38945	4.21406	4.22356
MYCN	6.30705	6.3079	6.21646	6.314	6.4685	6.22259	6.33928	6.04113	6.12263	6.37478	6.04433	5.93796	6.04059	6.06898	6.08698	6.17043	6.11957	6.10627	6.04487	6.04912	6.30222	6.42765	6.30126	6.44906	6.26236	6.44854	6.30867	6.16486	6.32939	6.34801	6.39874	6.39797	6.35046
NCOA4	10.718	10.4456	10.6265	10.3942	10.2859	10.448	10.484	10.5873	10.8634	10.5344	10.9432	10.7901	10.4215	10.5777	10.6355	11.2821	10.8634	10.8935	10.7327	11.2197	10.9643	10.3056	10.2284	10.6265	10.476	10.7486	10.7844	10.7531	10.4928	10.8014	9.90858	10.7428	10.5574
NEDD4	6.20346	5.98735	6.36859	6.15511	6.38193	6.2981	6.45532	6.17538	6.23287	6.42796	6.42055	6.30529	5.81242	6.17299	6.12987	6.15671	5.78927	6.5357	6.1154	6.32269	6.25945	6.39679	6.40638	6.30373	6.14775	6.32179	6.32523	6.07777	6.38608	6.24374	6.50453	6.31934	6.30557
NEDD4L	7.18295	7.1981	7.26631	7.22963	7.08067	7.32386	7.41876	7.49846	7.40788	7.3567	7.46127	7.41122	7.33182	7.52352	7.36714	7.41054	7.38604	7.45741	7.84926	7.64367	7.44666	7.16636	7.09015	6.9305	7.13021	7.10066	7.66995	7.3754	7.53441	7.666	7.38165	7.32284	6.98066
NF2	5.32588	5.50552	5.3789	5.35337	5.5003	5.30286	5.58403	5.50768	5.50645	5.49126	5.52472	5.59813	5.67541	5.21717	5.51792	5.40557	5.42197	5.79452	5.5529	5.45244	5.54473	5.46756	5.39328	5.51993	5.40628	5.46995	5.46574	5.47716	5.5368	5.47461	5.61734	5.58784	5.58545
NFE2L2	7.22202	7.85836	8.05316	7.77495	7.25147	7.30741	7.49846	8.50929	8.6046	7.63675	8.21706	8.68416	8.34395	9.0848	8.46182	8.036	8.84219	8.35871	8.6525	7.84376	7.62083	7.07244	7.53209	7.06237	7.94875	7.62943	7.74402	7.29757	7.62172	7.90624	7.06134	7.28252	7.11989
NFS1	7.95854	7.99757	7.88523	7.76483	7.72675	8.00669	8.07871	8.16299	8.09974	7.93021	8.66078	8.15775	8.27839	7.72539	8.11616	8.20901	8.03544	8.44363	8.33808	8.4097	8.29829	7.6798	7.59496	7.6736	7.3798	7.67527	7.98368	8.33341	7.76453	7.90171	7.91839	8.04423	7.82692
NOX4	5.77351	5.94862	6.09876	5.72303	5.72614	5.54688	5.83188	5.98846	6.39115	5.70516	6.31097	5.98787	5.99102	5.91224	5.86867	5.92487	6.04206	6.01903	6.34066	5.87031	5.80647	5.73726	5.74102	5.37587	5.59228	5.6844	5.70363	5.89495	5.86679	5.41834	5.84745	5.85244	5.80579
NQO1	7.48452	7.23615	7.34486	7.58779	7.51867	7.34677	7.22233	6.96765	7.14209	7.39968	7.06342	6.84777	6.98099	6.92145	7.45071	7.04344	6.98266	7.26184	7.233	7.28221	7.41419	8.42608	7.32865	7.31445	7.27025	7.36823	7.34307	7.18112	7.55334	7.44017	7.29461	7.15129	7.28924
NUPR1	7.58446	8.40105	7.92104	7.57492	7.72604	7.75611	8.13725	8.279	7.73461	8.24057	8.11073	7.63463	7.73716	7.35616	7.4006	7.4292	7.83654	7.30585	8.02143	7.02745	7.6213	8.20378	7.37505	7.98946	8.57527	7.61468	7.89924	7.2173	8.0643	7.92856	8.5464	7.78952	7.2176
PANX1	5.11971	5.91782	5.68881	5.06496	5.82396	5.50269	6.19547	5.50693	5.95122	5.61033	5.7746	6.33848	6.90823	6.2391	5.56527	5.73726	5.8118	6.47645	6.90733	5.77153	5.57822	5.6076	5.51078	5.41915	6.52049	5.18958	5.68635	5.45143	5.84008	5.36182	5.82296	5.74925	6.42943
PAQR3	3.94746	4.04328	4.0237	4.00446	3.94207	3.94941	4.39914	4.80828	4.50696	4.37144	4.70369	4.91357	5.43857	4.77711	4.70298	4.40161	4.85156	4.78207	5.06732	4.55033	4.02177	3.89206	4.01649	4.02494	3.92884	3.88184	4.1998	4.19523	4.42452	4.07361	4.23181	4.24443	4.06113
PARK7	10.976	10.9909	11.1683	11.0459	11.2067	10.9483	11.2351	11.4442	11.2351	11.342	11.2821	11.3799	11.309	10.9909	11.3713	10.7949	11.2623	11.0859	11.3029	11.1415	11.2351	11.0356	10.9105	11.2002	11.1158	11.0859	11.1459	11.1091	11.1222	11.2282	11.4357	11.0796	11.1158
PDK4	8.08143	9.04619	8.51507	6.915	7.78291	6.68299	9.19667	10.5299	9.72793	6.45002	7.86931	8.45824	10.266	11.0193	9.64655	7.44327	7.67894	10.0179	8.82542	8.85869	6.20679	7.77527	9.79565	8.3945	8.20224	7.29215	8.68494	7.98102	9.03405	8.07024	6.88757	8.86633	8.57612
PDSS2	6.49935	6.75165	6.50787	6.50676	6.45313	6.59921	6.82881	7.01597	6.97738	6.78791	7.15076	7.09202	7.26631	6.78183	6.79137	6.97687	7.10258	7.47931	7.32386	7.14501	7.01676	6.59409	6.28187	6.71377	6.88342	6.49249	7.06519	7.17159	6.7719	6.52342	6.80189	6.75125	6.66291
PEBP1	10.6458	10.2559	10.5097	10.5826	10.5623	10.6164	10.4967	10.7327	10.5623	10.6355	11.0117	10.5826	10.6265	10.2559	10.6458	10.5976	10.3728	10.718	10.484	10.7723	10.9217	10.57	10.2859	10.7664	10.6013	10.8081	10.4344	10.9344	10.5923	10.4075	10.7664	10.6874	10.7327
PEX10	6.6249	6.56061	6.7541	6.64056	6.96591	6.65572	6.68599	6.45907	6.47755	6.61632	6.6027	6.48397	6.50751	6.20851	6.6857	6.22972	6.42612	6.59554	6.48658	6.42237	6.72532	6.92643	6.65772	6.73649	6.8629	6.75797	6.90623	6.45475	6.69503	6.78694	6.80246	6.77304	6.57032
PEX12	5.38019	5.22798	5.29568	5.53132	5.02952	5.23385	5.26577	5.4713	5.7315	5.18517	5.85158	5.77995	5.4489	5.88748	5.62269	5.75846	6.28044	5.92373	5.937	5.81116	5.64002	5.05405	5.27707	5.13181	5.28722	5.17459	5.31022	5.49014	5.31195	5.21067	5.1791	5.24216	5.29182
PEX2	7.12931	7.36679	7.16521	7.02745	6.50019	6.99884	6.59849	7.79365	7.54748	7.36884	7.06691	7.57924	7.75467	7.59598	7.2949	7.57426	8.25196	7.87359	8.22785	7.66552	6.99368	7.01116	7.20021	7.07079	6.95128	6.64028	7.50568	7.16669	6.82167	7.66713	6.26664	7.64441	6.58206
PEX3	5.52185	5.43161	5.50517	5.40392	5.3967	5.54434	5.51876	5.77185	5.66231	5.61909	5.68996	5.82334	5.77153	5.85338	5.85835	5.83122	5.90044	6.02022	5.945	5.87833	5.61456	5.50693	5.40753	5.36478	5.52495	5.20765	5.63829	5.60258	5.57515	5.7244	5.37587	5.69658	5.38684
PGD	7.60777	7.42094	7.38731	7.60624	7.49721	7.44399	7.47931	7.47906	7.2077	7.50752	7.70412	7.26233	7.34588	7.51208	7.83654	8.6156	7.95603	7.86967	7.54297	7.38997	7.42375	7.90513	7.26518	7.57357	7.75129	7.32564	7.73503	7.49575	7.01597	7.32229	6.94072	7.73067	7.38511
PHKG2	7.75899	7.87032	7.57045	7.60551	7.78081	7.54089	7.48504	7.2763	7.32694	7.44531	7.37467	7.46903	7.22884	7.25659	7.46807	7.17195	7.33022	7.63432	7.19609	7.1307	7.5405	7.63276	7.59367	7.69302	7.62045	7.75997	7.60807	7.45683	7.58853	7.41996	7.77135	7.74813	7.65891
PIEZO1	6.58674	6.69112	6.57903	6.65821	6.12439	6.36753	7.17195	6.96952	6.51432	7.14635	6.67407	6.96735	6.79364	7.74616	6.55461	6.81566	6.89697	6.53468	6.51811	6.05167	6.35148	6.57503	6.74483	6.12732	6.85224	6.43737	6.96952	6.21711	7.16578	6.72125	7.20824	6.4398	6.26798
PIR	4.46444	4.71184	4.57496	4.5785	4.52204	4.54948	4.80181	5.17185	4.88021	4.76945	4.85565	5.2743	4.74958	4.79894	4.85689	4.82335	5.03522	4.82017	6.51507	4.67084	5.03456	5.10669	4.25383	4.577	4.46444	4.78267	4.73104	4.73243	4.83613	4.57237	4.83145	4.53471	4.68465
PLA2G6	7.92104	7.86058	7.78632	7.77333	7.8713	7.77755	7.54362	7.43242	7.45958	7.56521	7.46409	7.46127	7.42257	7.27999	7.34206	7.51697	7.27339	7.19873	7.1638	7.59154	7.67921	7.80378	7.74063	7.82881	7.61432	8.09327	7.42623	7.76613	7.61301	7.49423	7.38136	7.58412	7.99459
PML	6.72532	6.76801	6.61424	6.6373	6.74218	6.6786	6.62287	6.59063	6.54046	6.54758	6.45624	6.47332	6.55017	6.49195	6.62865	6.51106	6.4025	6.57537	6.38756	6.49833	6.58339	6.60488	6.711	6.61238	6.70689	6.70689	6.62008	6.57957	6.64968	6.6012	6.67295	6.63854	6.65127
POR	6.56002	6.71607	6.68136	6.61786	7.10525	6.51535	6.80483	7.22604	6.22592	6.79109	6.64134	6.70574	6.70107	6.90823	6.34636	6.24236	6.81903	7.40507	6.7719	5.94958	6.96084	6.87293	7.55222	6.80158	7.36913	6.86739	6.54304	6.48658	6.57363	6.56862	6.93626	7.11928	6.9943
PPARA	4.60389	4.48109	4.51253	4.60336	4.75248	4.58141	4.58938	4.64579	4.59093	4.74443	4.38305	4.52336	4.52913	4.53732	4.55453	4.41659	4.55033	4.58141	4.80503	4.36806	4.52078	4.59607	4.46668	4.60264	4.6274	4.68523	4.88787	4.43348	4.53398	4.85221	4.3037	4.65191	4.4857
PRDX6	9.6882	9.2576	9.4654	9.57119	9.18914	9.61945	9.68604	9.97139	9.18914	9.57119	9.50803	9.60149	10.057	9.94868	10.0733	9.60758	10.0179	10.0401	10.0668	9.62208	10.1268	10.2193	9.87371	9.92472	10.1126	9.57957	9.64404	9.94001	9.36016	9.62208	9.64404	9.87805	9.18914
PRKAA1	4.26922	4.23106	4.24963	4.3801	4.33637	4.37454	4.29221	4.34089	4.34911	4.40511	4.44567	4.49591	4.42452	4.56545	4.37454	4.37365	4.3918	4.25704	4.35918	4.31807	4.20622	4.44506	4.33561	4.3554	4.39258	4.29308	4.29308	4.41316	4.28128	4.23994	4.39018	4.298	4.29395
PRKAA2	5.74738	5.945	5.84923	5.63239	5.78436	6.10627	5.56306	5.72691	5.71786	5.6429	5.99102	6.02764	5.73209	5.48569	6.03555	5.43669	5.7762	6.07113	6.43399	5.98993	6.012	5.73877	5.56257	5.68346	5.62461	5.61277	5.72892	6.06523	5.69768	5.52614	5.51078	6.05471	6.26636
PRKCA	6.55934	6.41176	6.4377	6.52816	6.70028	6.44453	6.68527	6.59381	6.59125	6.55126	6.71802	6.6848	6.66312	6.42055	6.58206	6.56381	6.34869	6.74377	6.43585	6.64742	6.81846	6.52451	6.52308	6.53783	6.4685	6.60796	6.63033	6.52308	6.60374	6.58091	6.79657	6.6012	6.76903
PTGS2	4.00005	4.24352	4.37056	4.09071	4.1706	4.32941	4.08029	4.36138	4.21406	4.3801	4.18871	4.10695	4.01866	4.76038	4.23014	4.37669	4.20368	4.2658	4.03728	4.65672	3.92767	4.23919	4.04248	4.11083	4.38157	4.41576	4.18176	4.14602	4.25161	3.92467	3.93972	3.95379	4.10178
PTPN18	7.3291	7.3959	7.18417	7.45923	7.44697	7.32865	7.29418	7.16696	7.14501	6.93356	7.14796	7.15576	7.14447	7.39527	7.33817	7.6099	7.24189	7.16269	6.88655	7.00002	7.23349	7.44399	7.42504	7.21274	7.32888	7.45709	7.27371	7.21909	7.24038	7.23958	7.27671	7.32672	7.16742
PTPN6	5.3785	5.44224	5.18958	5.23811	5.38684	5.20452	5.18469	5.19393	5.21681	5.26434	5.11832	5.29514	5.15491	6.02514	5.62191	5.6997	6.08581	5.22187	5.16159	5.09492	5.19302	5.62817	5.43825	5.32764	5.33179	5.27289	5.16543	5.14865	5.06442	4.95023	5.07773	5.3283	5.49383
QSOX1	8.27796	8.47098	8.32269	8.24057	8.42212	7.97577	8.63753	8.35922	8.10374	8.47547	8.35439	8.01154	8.50227	8.52875	8.56866	7.91752	8.47281	8.48975	8.28833	8.25373	8.67453	8.81691	8.25928	8.67167	8.27622	8.31865	8.41775	8.34889	8.36671	8.36039	8.62537	8.38332	7.96233
RARRES2	6.52027	6.55461	6.69371	7.00788	6.82947	6.63424	6.53373	6.49907	6.69076	6.4956	6.41108	6.29045	6.64028	6.99113	6.53964	6.67005	6.47994	6.25735	6.41455	6.46286	6.59627	6.86655	6.69284	6.75627	6.91969	7.18816	6.58339	6.53647	6.74745	6.48092	6.6817	6.67327	6.83529
RB1	4.96124	4.81107	5.04635	5.11832	4.90567	4.86487	4.96503	5.59568	5.32588	5.09543	5.39582	5.48519	5.29182	5.97344	5.43333	5.33463	5.64633	5.1414	5.79152	5.25301	5.16239	4.82905	4.82189	4.91886	4.87557	4.91031	4.98376	4.99019	4.97081	5.00299	4.901	5.12698	4.88563
RBMS1	8.41637	8.6438	8.48433	8.84626	8.3518	8.44658	8.69404	8.84831	8.88197	8.44256	8.87807	9.12054	8.80301	9.2252	8.9696	9.07064	9.02523	9.11653	8.7605	9.11294	8.5991	8.381	8.8916	8.47862	8.77907	8.44986	8.73192	8.68596	8.70279	8.71927	8.89887	8.61815	8.71764
RPL8	11.5142	11.6003	11.689	11.8924	11.4702	11.807	11.883	11.9722	11.8151	11.5142	11.6989	11.7995	11.956	12.0174	12.0174	11.342	12.1138	11.9434	11.9061	11.4635	11.6989	11.5574	11.6441	11.4702	11.7995	11.6441	12.05	11.6086	11.9434	11.6611	11.757	11.7872	11.7733
RRM2	5.86768	5.81599	5.74102	6.0168	5.77378	5.76839	5.71307	5.79056	5.90237	5.75252	5.84531	6.01643	5.74857	5.74169	5.87796	6.23219	5.95764	5.64901	5.76185	5.84531	5.91439	5.89989	5.70332	5.69325	5.80897	5.68996	5.69583	5.93293	5.94382	5.82623	5.96568	5.85603	5.90846
SAT1	7.14096	7.97577	8.06832	7.52825	7.05161	7.16772	8.14467	8.67232	8.43878	7.64399	8.54334	8.37798	9.06062	8.63667	7.979	8.57612	8.60059	8.32499	8.44363	7.94613	7.53278	8.13159	9.55879	8.11616	8.07676	6.99295	7.87082	7.57985	8.08005	7.88573	8.52667	7.57924	7.34334
SCD	7.04505	6.97499	6.88844	7.23681	6.8961	6.92035	6.89586	7.61169	7.3613	6.81591	7.01086	6.76696	7.94341	7.29337	7.65638	6.84694	6.71122	7.35279	6.94355	6.89386	6.97468	7.23414	7.01676	7.02052	7.23532	6.94882	7.2422	6.90889	6.74273	6.86267	6.93099	6.76414	7.25886
SIAH2	7.28313	7.30036	7.30776	7.34179	7.28376	7.31843	6.99976	7.26601	7.51697	7.30404	7.23135	7.4365	7.53076	7.33407	7.55131	7.28023	7.22884	7.39875	7.40856	7.66552	7.28221	7.26486	7.59317	7.33663	7.43909	7.11378	7.13256	7.27025	7.26402	7.26856	6.69804	7.09928	7.51697
SIRT1	5.54848	5.42465	5.55193	5.62461	5.27756	5.64633	5.63125	7.17423	6.47816	5.58504	6.70603	6.9951	6.73865	7.10501	6.38108	5.96022	6.96615	6.81846	7.20295	5.87612	5.50237	5.40439	5.51579	5.41521	5.57132	5.22284	5.56149	5.82366	5.23288	5.85272	5.70991	5.58566	5.48173
SIRT3	8.57387	8.30844	8.32056	8.23684	8.42023	8.41288	8.23162	8.17177	8.07676	8.40226	8.13601	8.12887	8.06013	7.76985	8.27385	8.07888	8.01635	8.15684	7.73388	8.24358	8.3066	8.32619	8.11296	8.57248	8.20901	8.31977	8.2139	8.37798	8.38282	8.44111	8.17828	8.42656	8.27385
SIRT6	7.97481	8.08246	7.95342	7.96444	7.94252	8.01084	7.5222	7.95854	7.82573	7.85195	7.73573	7.62791	7.61374	7.62304	7.72353	7.91795	7.69109	7.57357	7.47012	8.05727	7.80713	7.88912	8.08654	7.85357	7.92809	8.04857	7.6099	7.92679	7.67101	7.71045	7.85876	7.6191	8.11898
SLC11A2	6.6584	6.58674	6.51017	6.63476	6.41802	6.56478	6.32239	6.72357	6.71448	6.44095	6.65067	6.76493	6.65821	6.84615	6.72903	6.83749	6.89518	6.63424	6.80214	6.89785	6.46566	6.6683	6.64005	6.54522	6.66889	6.60082	6.47332	6.5126	6.36562	6.50884	6.3365	6.54462	6.53989
SLC16A1	6.80933	6.71269	6.92145	6.85188	6.89438	6.85583	7.17683	7.52613	7.83885	7.02724	7.89437	7.93656	7.94613	7.19041	7.59675	7.36884	7.85435	8.01154	7.8278	7.43553	7.36492	6.92357	7.02805	6.98877	6.88736	6.68714	7.12688	7.50691	6.90361	7.15616	7.17683	7.53825	7.1745
SLC1A5	8.80664	8.74076	8.34829	8.46295	8.79308	8.49822	8.26428	7.95811	7.99541	8.67167	7.79259	8.07916	7.98779	7.93656	7.94875	8.09327	7.95773	7.85155	7.52681	7.95773	8.2749	8.70077	8.51378	8.75084	8.38282	8.70077	8.43101	8.30602	8.43602	8.09611	8.41019	8.37798	8.66341
SLC25A28	7.59989	7.64464	7.7443	7.85042	7.90943	7.8914	7.77959	8.01201	7.40172	7.66309	7.88289	7.58356	7.57426	7.28438	7.81001	7.37408	7.4405	7.75571	7.66995	7.53412	7.74813	7.98906	7.82102	7.82538	7.91937	7.82224	7.60099	7.62634	7.74539	7.66853	7.72324	7.72918	7.21157
SLC39A7	6.49012	6.3802	6.19885	6.50121	6.55614	6.28343	6.45744	6.88522	6.49395	6.30867	6.18581	6.58437	6.47516	6.48792	6.29124	6.17463	6.70802	6.73561	6.52134	6.05841	6.57306	6.67658	6.71689	6.79262	6.43141	6.43433	6.27294	5.92469	6.61105	6.59354	6.35847	6.46379	6.16252
SLC7A11	4.85389	4.86946	4.88563	4.84226	4.77883	4.83724	4.99839	4.75311	4.68188	4.72978	4.72713	4.70051	4.68188	4.65874	4.78023	4.77245	4.71234	4.67923	4.65672	4.66755	4.66822	4.85514	4.82961	4.80828	4.83559	4.76688	4.76945	4.76176	4.97725	4.75754	4.76767	4.74902	4.79847
SMG9	6.86517	6.97587	7.27505	7.13495	7.08931	7.09417	7.11928	6.84738	6.9671	6.84858	6.88437	6.86469	6.7657	6.93356	6.78915	6.84858	6.81027	6.57053	6.67891	6.86389	7.02101	6.99712	7.11027	7.09928	7.09542	7.37947	7.04114	7.02514	6.86517	6.93653	6.87354	7.19438	7.28162
SMPD1	6.9796	6.87053	6.82321	6.93099	6.97706	6.91627	6.93792	6.91282	6.8188	6.88111	6.91796	6.71666	6.93881	6.60488	7.04258	6.75111	6.78325	6.91419	6.83981	6.90973	7.0092	6.96526	6.92619	7.1146	7.10137	6.9951	6.94771	6.9496	6.79542	7.01731	6.85535	7.10763	6.96409
SNCA	6.56785	7.05336	6.95819	6.81956	6.71269	6.78617	7.01212	6.50282	7.46344	6.86213	7.21491	7.26799	7.25886	6.69044	6.90106	6.91282	7.13891	7.26093	7.31563	6.91234	6.92869	6.57993	6.38484	6.6082	6.42158	6.6354	6.7757	6.70475	6.87079	6.53229	6.85611	6.45313	6.78205
SOCS1	5.91601	5.90324	5.72275	5.80934	5.96471	5.74031	5.93619	5.68996	5.55378	6.03372	5.59813	5.5529	5.5017	5.74585	5.54232	5.55129	5.50604	5.33974	5.53049	5.58613	5.86158	5.94081	5.79384	5.90353	5.85869	6.00439	5.85907	5.64423	6.03122	5.87086	5.94688	5.9569	6.03027
SOX2	6.3871	6.08759	6.23628	6.14872	6.47356	6.1557	6.06927	5.64801	5.78364	6.15335	5.74641	5.68203	5.73545	5.52109	5.83377	5.83757	5.54268	5.68172	5.58026	5.88253	6.09935	6.43433	6.22972	6.42726	6.04265	6.33088	6.08422	6.06838	6.09909	6.28343	6.11231	6.2125	6.16326
SQSTM1	9.08283	9.16782	9.15824	8.89985	9.43954	9.11924	9.2252	9.07194	8.78788	9.34378	9.17861	8.67453	8.84387	8.38033	8.66409	8.48975	8.58893	8.75476	8.96889	8.7862	8.99436	8.78899	9.03213	9.19489	8.82122	9.09033	9.04523	8.87607	9.1868	8.89073	8.94132	9.02335	8.99213
SRC	7.17575	7.13949	7.17987	7.11493	7.34238	7.11963	7.27164	6.8361	6.83279	7.27999	6.81792	6.79165	6.69638	6.49012	6.84356	6.75762	6.50751	6.68862	6.59676	6.87968	7.1981	7.22946	7.10886	7.33783	7.04315	7.31353	7.28783	7.0149	7.24603	7.22064	7.24822	7.19343	7.31243
SREBF1	7.20719	7.35223	7.31004	7.48701	7.13705	7.35196	7.30824	7.27505	7.02734	7.47995	7.14331	7.07499	7.22719	7.13705	7.41441	7.22364	7.48765	7.07602	7.17955	7.21615	7.36398	7.91119	7.47759	7.45508	8.14237	7.71736	7.12895	7.20319	6.90388	7.24343	7.48634	6.94829	7.28136
SREBF2	8.55446	8.43038	8.46476	8.52257	8.77076	8.51988	8.58971	7.74402	8.12699	8.42558	7.97615	7.92943	8.07295	8.01453	8.04373	7.97615	7.81122	8.00144	7.84376	7.92228	8.34105	8.4931	8.23162	8.81589	8.3518	8.67589	8.51915	8.12448	8.31398	8.55164	8.40552	8.42366	8.34166
STAT3	9.46183	8.72229	9.34706	9.58346	9.18572	9.09701	8.92898	10.0374	9.14181	9.11294	9.43496	8.99101	9.23328	10.1682	10.3509	10.1719	9.86151	10.519	9.5328	9.87805	10.0374	9.76797	10.7327	9.13638	10.8014	9.76518	9.5018	8.70445	9.60149	9.25348	9.09479	9.26324	8.97173
STK11	8.04628	8.14823	8.27444	8.11806	8.56929	8.13993	8.23547	7.65281	7.70443	8.22584	7.7851	7.44724	7.67135	7.54956	7.74325	7.70236	7.26682	7.83928	7.44327	7.61497	8.00669	8.3738	8.17882	8.4046	8.2106	8.68494	8.05667	7.79996	8.23162	8.20151	8.22448	8.18682	8.09974
SUV39H1	6.95228	7.23816	6.85508	7.05383	6.68428	6.86655	6.5861	6.70475	6.50397	6.32407	6.50593	6.36921	6.49727	6.71298	6.66761	6.63033	6.54011	6.37306	6.62573	6.62121	6.86739	6.82011	6.85134	6.76311	6.74709	6.98544	6.45685	6.85224	6.4937	6.43567	6.59676	6.7099	6.71938
TAZ	8.24489	8.08423	8.03444	7.8317	8.11118	8.02365	8.05122	7.67172	7.74095	7.90003	7.77262	7.58293	7.6961	7.48384	7.56851	7.5953	7.34307	7.54151	7.49503	7.66268	7.98014	8.13113	7.89722	8.00886	7.93967	8.05461	7.94048	7.937	7.9478	7.79794	8.19787	7.98615	7.84689
TF	5.60324	5.7865	5.69028	5.78436	5.78157	5.75707	5.72411	5.9798	5.88172	5.55891	5.62731	5.29784	6.44259	5.70074	5.78436	5.3446	5.65997	5.49627	5.51154	5.61131	5.66959	5.80707	5.65466	5.78231	5.64596	5.76131	5.72176	5.68996	5.6467	5.5837	5.62933	5.72148	5.73001
TFAM	6.02081	5.93265	5.95524	5.87235	5.84865	5.99328	6.28296	6.39851	6.00777	6.45187	6.14988	6.38264	6.2391	6.20321	6.00077	5.91895	6.39115	6.04829	6.47645	6.0462	6.14016	5.9257	5.93991	5.91439	5.96545	5.82738	6.23568	6.00204	6.20507	6.2612	6.10352	6.34066	5.90434
TFAP2A	5.50202	5.34101	5.46875	5.34582	5.47637	5.42046	5.29654	5.24297	5.3464	5.25594	5.14699	5.41096	5.2334	5.24596	5.48822	5.30037	5.09057	5.25594	5.09318	5.42197	5.34742	5.44926	5.42684	5.5017	5.37982	5.42798	5.25829	5.41599	5.2743	5.30037	5.2123	5.30383	5.47544
TFRC	8.0285	9.01905	8.45538	9.7087	8.1382	8.85618	9.04326	9.71142	9.31336	8.64174	8.57881	8.87522	9.89888	9.70231	8.9267	10.1338	9.61527	9.1745	9.75637	9.28781	8.9525	10.1371	7.43242	9.75637	10.1841	8.4097	9.4781	8.44919	9.34232	8.27444	9.25348	8.32906	8.22168
TGFBR1	5.80616	5.85545	5.9117	5.93857	5.78469	5.89142	6.10819	5.95207	5.90903	5.80139	6.00777	5.93958	5.96264	6.06229	5.90592	5.98071	5.93619	5.88687	5.96743	6.34256	5.78469	5.65498	5.87203	5.82812	5.90418	5.66832	5.99432	5.87544	5.79632	5.92863	5.8736	5.79667	5.73795
TLR4	6.13556	6.04146	6.25476	6.20912	6.15449	5.88203	5.70482	5.9876	6.03048	6.23312	6.18315	6.07889	5.92863	6.44381	6.79193	6.36488	6.33848	6.43301	6.45212	6.51588	6.1867	6.18009	6.15671	6.20321	6.1867	6.20081	6.25646	5.88465	5.87612	6.49727	6.07321	6.02891	6.09909
TMBIM4	6.99831	6.75689	7.34712	7.2508	7.03709	7.53761	7.33022	7.70058	7.61704	7.63789	7.75175	8.20468	7.98192	7.70058	7.39327	7.33156	7.57212	7.48476	7.76224	7.56157	7.23737	7.35984	7.10525	6.91796	7.56792	6.95198	7.60344	7.46057	7.83618	7.22803	7.75129	7.03592	6.9394
TNFAIP3	7.02724	6.99953	6.83714	7.15076	6.87968	6.96329	6.87185	7.24278	7.08384	7.27605	6.87508	7.13573	6.81054	9.1868	7.50291	8.50665	8.06678	6.95464	6.97184	7.08878	6.96795	6.84215	6.98223	6.8361	7.12791	6.78069	6.97556	7.00871	7.04725	7.11155	6.95531	6.88257	7.29019
TP53	5.72512	5.61007	5.73368	5.95821	5.71346	5.73182	5.66104	5.8538	5.72778	5.75878	5.73117	5.82973	5.90116	5.92438	5.95087	5.65254	5.93761	6.18833	5.63935	5.68881	5.75252	5.66496	5.74673	5.54434	6.15254	5.57885	5.78061	5.51465	5.71612	5.78436	5.93927	5.5092	5.83964
TP63	6.28247	6.06601	6.13446	6.08031	6.15988	6.04059	6.05935	5.86096	5.97945	5.88017	5.91835	5.95046	5.84617	5.75818	6.0264	5.93111	5.66472	5.78682	5.71407	6.0375	6.05327	6.06898	6.09496	6.19595	5.96058	6.0474	5.85977	6.01388	5.93886	6.07291	5.98846	5.94436	5.99771
TRIB2	8.16164	8.19691	8.46575	8.45641	7.82934	8.1921	7.88619	8.32673	8.06932	8.12448	7.97763	8.19444	8.37446	8.73921	8.30551	8.03319	8.24987	7.94919	8.90641	8.34437	7.73315	7.91358	8.42843	7.85766	8.14467	8.01006	7.97263	7.83256	8.08746	8.27578	7.93779	8.17936	7.58678
TRIM26	7.90982	7.54748	8.01501	7.71701	8.07916	7.72767	7.95557	7.69109	7.9458	7.7851	7.74493	7.99111	7.73271	7.57181	7.92315	8.21594	7.72856	7.7816	7.64004	7.98814	8.16696	7.87317	7.96076	7.92183	7.80517	8.18621	7.9258	8.03444	7.75532	7.68267	7.65154	7.7785	8.17482
TRIM46	6.00599	6.10089	5.79667	5.82706	5.9308	5.90925	5.85907	5.83035	5.75105	5.95013	5.91363	5.85219	5.78682	5.71135	5.70826	5.88777	5.70932	5.83835	5.8109	5.97385	5.86966	5.81564	5.87905	5.91629	5.89295	6.09341	5.87796	5.94806	5.825	5.94232	5.9827	5.93591	5.81599
TSC1	8.40698	8.49946	8.37099	8.6948	8.32673	8.96406	8.81412	8.7727	8.52553	8.79051	8.53758	8.72518	8.34263	8.30551	8.1083	8.6525	8.48923	8.17573	8.94319	8.46182	8.77076	7.95258	7.87973	8.38033	7.81858	8.16417	8.7589	9.22661	8.69932	8.379	8.74343	8.50169	8.20789
TYRO3	7.69954	7.59259	7.60404	7.41243	7.88216	7.4759	7.3848	7.22233	7.17423	7.20595	7.26856	7.27197	7.29757	6.83243	7.36398	7.11657	6.90677	7.17607	6.89463	7.40362	7.47497	7.82177	7.62009	7.64702	7.52182	7.87776	7.3661	7.44762	7.60373	7.61497	7.49991	7.4698	7.77995
USP11	8.3018	8.51573	8.50727	8.6156	8.31723	8.76576	8.75967	8.74139	8.78406	8.62795	8.96813	8.83556	8.91405	8.43038	8.65414	8.37541	8.77189	8.58688	8.57306	8.50727	8.35439	7.84419	8.10094	8.14878	8.39857	8.0706	8.67367	8.72587	8.79886	8.25292	8.86738	8.40814	8.8075
VCP	8.77327	8.79142	8.63317	8.70778	8.90975	8.60604	8.8416	8.68665	8.84442	9.00318	8.80563	8.84626	8.63984	8.4317	8.52769	8.43878	8.39143	8.56019	8.3632	8.73848	8.74476	8.47751	8.8534	8.41704	8.71629	8.46629	8.70629	8.78187	8.87807	8.66891	8.93264	8.80827	9.4636
VDAC2	11.757	11.4283	11.4702	11.4995	11.5214	11.3799	11.3346	11.4283	11.4207	11.6003	11.3713	11.3029	11.4562	10.8986	11.5725	11.757	11.3162	11.7496	11.3346	12.1303	11.7653	11.6694	11.4562	11.5299	11.4013	11.4105	11.5574	11.4357	11.6003	11.807	10.3768	11.4995	11.2407
WWTR1	6.56085	6.8634	6.82514	6.88205	6.8441	6.60525	7.03734	7.15969	7.33838	6.5581	7.32993	7.24738	7.34048	7.34992	7.23473	6.68085	7.33838	7.51628	7.74134	7.22983	6.91689	6.81698	7.01145	6.50787	6.8999	6.61084	6.70475	6.80032	6.86596	6.68031	6.94098	6.64315	6.86267
YAP1	5.27249	5.09716	4.97839	5.0067	4.89965	5.32292	5.17185	5.4481	5.49228	5.26348	5.90925	5.87696	5.47983	5.77959	5.60569	5.20765	5.55021	5.86222	6.2633	5.17459	5.14178	5.09057	5.33135	5.15548	5.46839	5.07663	5.30591	4.99745	5.13422	5.60532	5.51729	5.02952	5.29654
YTHDC2	5.06261	4.95652	4.97081	5.18381	4.79017	5.14279	5.03456	5.34682	5.50693	5.23505	5.40798	5.42007	5.60501	5.63097	5.07458	5.51606	5.61909	5.26117	5.30732	5.3464	4.95945	4.98335	5.13128	4.97589	5.28992	4.86015	5.08967	4.96046	5.03583	5.22707	5.24643	4.93832	4.81879
YY1AP1	6.61716	7.07655	6.84153	7.10948	6.95384	7.25659	7.35379	7.45163	7.14477	7.37376	7.12151	7.00758	7.16017	7.38572	6.84584	7.14001	7.3721	7.07499	7.57015	6.94126	7.31909	7.04163	7.03114	7.25052	7.51025	7.10437	7.0228	7.30453	7.29366	7.04747	7.23414	7.32942	6.86084
ZFP36	9.0686	9.13872	9.61159	8.96009	8.9831	8.84075	9.18116	10.0635	9.7439	10.0281	8.8851	8.8186	9.49092	10.0604	9.01987	9.176	8.56346	9.4578	8.12528	9.59299	8.42023	9.10272	9.72057	9.82513	9.2576	9.30169	8.56929	9.46721	9.44156	9.06782	8.69547	8.65299	9.36432
