# Supplementary material for: Abnormalities in the SIRT1-SIRT3 axis promote myocardial ischemia-reperfusion injury through ferroptosis caused by silencing the PINK1/Parkin signaling pathway
Source: BMC Cardiovasc Disord. 2023 Nov 27;23:582. doi: 10.1186/s12872-023-03603-2 (PMC10683361; doi:10.1186/s12872-023-03603-2)
Supplement: Supplementary file 2 — Supplementary Material 2 [file 12872_2023_3603_MOESM2_ESM.xlsx]

## Sheet: Supplementary Table 2
Supplementary Table S2 15 ferroptosis-related DEGs.
Gene symbol	logFCa	AveExpr	t	P.Value	adj.P.Val	B	Change
USP11b	1.04749	5.62953	11.2323	1.01e-11	2.19e-09	16.7431	UP
NQO1b	-1.42901	4.77834	-7.23391	8.44e-08	3.42e-06	7.61595	Down
GSK3Bb	-0.850644	4.94566	-7.13014	1.1e-07	3.42e-06	7.35184	Down
DPP4	-1.1609	2.87489	-5.76438	3.84e-06	6.97e-05	3.77735	Down
FZD7	0.862976	3.35441	5.52168	7.34e-06	0.00010873	3.12818	UP
IDH1	-0.874473	4.85561	-5.49943	7.79e-06	0.00010873	3.06856	Down
KLF2	1.15097	5.86567	5.44653	8.98e-06	0.00010873	2.92675	UP
HSPB1	0.958291	9.82724	4.83482	4.66e-05	0.000448332	1.28544	UP
ZFP36	1.72733	6.06465	3.92113	0.000539438	0.0032666	-1.12807	UP
IL1B	1.08661	1.05271	3.52358	0.00152559	0.00781956	-2.13863	UP
FABP4	-0.927639	8.79826	-3.51934	0.00154239	0.00781956	-2.14922	Down
ARNTL	-0.837329	4.36716	-3.26652	0.00294266	0.0133646	-2.77085	Down
IL6	1.64443	1.87509	2.97856	0.00602721	0.0230514	-3.45358	UP
CBS	-0.864863	3.61156	-2.89015	0.00747593	0.0258691	-3.65691	Down
CDKN1A	1.00283	6.04371	2.87671	0.00772324	0.0263073	-3.68756	UP
Note: logFC, log2(fold change); DEGs, differentially expressed genes; aDEGs with p < 0.05 and |log2 FC| > 0.8 were considered statistically significant; bThese genes are core DEGs screened by LASSO.
