# Supplementary material for: Abnormalities in the SIRT1-SIRT3 axis promote myocardial ischemia-reperfusion injury through ferroptosis caused by silencing the PINK1/Parkin signaling pathway
Source: BMC Cardiovasc Disord. 2023 Nov 27;23:582. doi: 10.1186/s12872-023-03603-2 (PMC10683361; doi:10.1186/s12872-023-03603-2)
Supplement: Supplementary file 3 — Supplementary Material 3 [file 12872_2023_3603_MOESM3_ESM.xlsx]

## Sheet: Supplementary Table 3
Supplementary Table S3 Expression matrix of 215 autophagy-related genes extracted from the GSE116250 dataset.
Gene symbol	GSM3219558	GSM3219559	GSM3219560	GSM3219561	GSM3219562	GSM3219563	GSM3219564	GSM3219565	GSM3219566	GSM3219567	GSM3219568	GSM3219569	GSM3219570	GSM3219571	GSM3219609	GSM3219610	GSM3219611	GSM3219612	GSM3219613	GSM3219614	GSM3219615	GSM3219616	GSM3219617	GSM3219618	GSM3219619	GSM3219620	GSM3219621
AMBRA1	3.49189	2.84439	3.42114	3.35391	3.53203	3.06652	3.47414	3.48335	3.38644	3.19553	3.42455	3.39528	3.87214	3.38832	3.68782	3.71301	3.1213	3.45276	3.48587	3.52694	3.17578	3.16356	3.31771	3.68485	3.52178	4.19885	3.54867
APOL1	4.10138	4.45889	4.11213	4.03925	3.82621	4.22351	4.02402	4.30322	5.28654	3.80366	3.48446	2.89999	3.60007	4.07868	4.3002	4.1951	5.56061	3.89501	3.68923	5.62396	4.08801	4.75582	4.0636	4.09872	4.45452	4.23608	3.99794
ARNT	5.16686	4.50464	5.15016	5.19388	4.73266	4.81273	4.9388	4.84364	4.60641	4.94515	4.30658	4.96837	4.41314	5.03714	4.59592	4.51341	4.09872	4.74788	4.21923	4.3244	4.71112	4.35985	4.75544	4.66891	4.53035	4.91704	4.70031
ARSA	5.06808	4.85645	4.98827	4.76036	4.75646	4.89117	5.04899	5.00164	4.63476	4.83115	4.822	4.85907	5.04584	4.81699	5.32949	5.72909	5.03497	4.94831	5.23901	5.60744	5.5796	5.33271	5.52649	5.29152	5.29955	5.62192	5.45095
ARSB	3.5637	3.68086	3.31224	3.33415	3.03789	3.44512	3.6454	3.34565	3.24211	3.10941	3.22591	3.93047	3.37823	3.47777	3.31451	3.7912	2.86681	2.61667	3.55273	3.20427	3.04716	2.56298	3.13918	3.68374	3.21434	3.89046	3.52694
ATF4	6.72758	6.39193	6.36456	6.05495	6.25515	6.42144	6.14087	6.9479	6.6229	6.23991	8.25515	6.71079	7.07194	7.12538	5.9534	6.04716	7.51266	7.01204	6.74782	6.48511	6.72555	7.46305	6.66125	6.65263	6.30525	6.5503	6.20836
ATF6	3.29053	3.70447	3.30607	3.55511	3.44082	2.81988	2.93686	3.20457	3.25761	3.48839	3.85191	3.39278	3.10315	3.18556	2.8734	2.87258	3.53226	3.31451	3.00796	2.8519	2.91388	3.30379	2.79573	3.03036	2.97352	3.31147	3.01923
ATG10	2.20286	3.21345	2.75612	3.14806	2.75926	2.79766	2.56368	2.77731	2.97869	2.52309	2.50662	2.13781	3.06825	2.77399	2.87319	1.97493	2.78586	2.84094	2.89555	2.1881	2.67754	2.8964	2.72604	2.84132	3.06352	2.60561	3.09988
ATG12	5.44605	5.38348	4.91942	5.05268	5.0589	5.2841	5.25976	5.41874	5.44017	5.11738	5.29062	5.01505	5.06739	5.09981	5.16221	4.91399	5.09634	5.09763	4.92287	4.97678	5.58184	5.22108	5.16295	5.04468	4.84582	4.24233	5.32294
ATG16L1	3.30136	3.45589	3.49331	3.27151	3.35775	2.96077	2.91267	3.32319	3.49063	3.3443	4.04066	3.22704	3.48839	3.51355	3.29935	3.30306	3.47975	3.2741	4.07284	3.51505	3.30607	3.47414	3.44046	3.37429	3.18621	3.87542	3.39592
ATG16L2	4.81636	4.93707	5.85152	4.41075	5.41321	4.66246	5.13336	4.66293	4.82684	4.9315	4.96165	4.18	4.40557	4.58434	5.24386	5.02177	4.42235	4.80078	4.95088	5.68194	4.94294	5.07534	5.53757	4.78171	4.85334	4.33444	4.85464
ATG2A	2.89555	2.88294	2.98637	3.16411	3.02905	3.18085	3.20278	3.21802	2.73437	3.05724	3.4897	3.29506	3.36371	3.35716	3.36288	3.35697	2.85602	3.32477	3.37674	3.20001	3.22146	3.38518	3.38486	3.25475	3.08107	4.18406	3.0161
ATG2B	3.52992	3.58252	3.75983	4.16823	3.74252	3.75753	4.04537	3.66603	3.71045	3.7027	3.6552	3.82838	3.50046	3.83168	2.90899	3.3368	2.97993	2.93536	2.9715	2.7274	2.7407	2.69436	2.94079	2.95176	2.62175	2.66146	3.4613
ATG3	6.17334	6.40743	6.39807	6.67961	6.48351	6.22133	6.26058	6.20786	6.19067	6.30203	6.13045	6.58006	6.34717	5.97875	5.87246	5.85792	5.61992	5.66065	5.70892	5.6439	5.87399	5.47862	5.77345	5.67864	5.65723	5.085	5.78014
ATG4A	4.11008	4.75015	3.86478	4.05702	4.14638	4.07744	3.74692	4.1008	4.56512	4.24723	4.39537	4.28094	4.43564	4.24577	4.28133	4.29718	4.31906	4.1923	4.42454	4.10435	4.05554	3.82805	3.83424	4.25108	4.42933	3.82621	4.02107
ATG4B	5.28913	5.74647	5.29661	5.34961	5.49735	5.22444	5.34905	5.2841	5.22476	5.54175	6.19611	5.57625	5.64992	5.66885	5.8659	5.51184	5.89215	6.09172	6.28468	6.07467	5.90989	6.07237	6.01014	5.64837	5.75717	5.93601	5.77249
ATG4C	2.8768	2.94734	2.81897	2.55447	2.41711	2.96186	2.40953	2.55515	3.37674	2.27648	2.82436	2.53934	2.55833	2.84439	2.75213	2.18624	1.63494	2.01363	2.39164	2.86681	2.10678	2.33779	2.07986	2.63213	2.71839	2.22404	2.5518
ATG4D	5.63122	6.14087	5.43238	5.50322	5.78719	5.76621	5.7211	5.84203	5.69601	5.76317	6.40526	5.83055	5.9865	6.02593	5.94717	5.82182	6.0964	5.45931	6.49589	6.15151	5.83342	5.82287	5.56652	5.81763	5.79025	6.7445	5.4762
ATG5	3.98684	4.107	3.566	3.96512	3.82775	3.96915	3.84694	3.73949	3.88593	3.74252	3.96121	3.7712	3.80681	3.95754	3.76913	3.70967	3.42711	3.44046	3.75996	3.46239	3.82544	3.74283	3.49001	3.7305	3.75782	2.65915	3.73458
ATG7	2.96517	3.37169	2.92489	2.75031	2.92958	3.35354	2.73661	3.12182	2.98369	3.27847	3.35391	3.21138	3.108	2.80768	3.3965	2.683	3.1596	3.18813	3.13491	3.53073	3.23848	3.35146	3.0512	3.49486	3.82174	4.30751	3.20457
ATG9A	6.62149	6.56615	5.99671	6.22133	6.14757	6.62528	6.43799	6.50102	6.3246	6.21539	6.8794	6.63514	6.85992	6.96112	6.50466	6.50692	5.95681	6.23342	6.61649	6.10051	6.27435	5.96237	6.0205	6.45689	6.12176	6.9658	6.23342
ATG9B	0	0.182052	0.168863	0.343004	0.559996	0	0.156532	0	0.45457	0.360757	0.428567	0	0.716497	0.181954	0.181176	0.22372	0.134682	0.405571	0.490481	0.418201	0.662068	0.203923	0.639934	0.689501	0.021669	0	0.471746
ATIC	5.64499	6.25515	5.9534	6.19111	6.11732	5.85257	5.51338	6.11123	5.95281	5.77969	5.78342	5.78811	6.16118	5.42083	6.10742	5.81342	5.95724	5.44965	5.90635	6.49867	6.24461	6.43154	6.30841	6.10663	6.20491	6.2147	5.72413
BAG1	7.35513	6.25729	6.72136	6.84061	7.2502	7.31494	7.16394	7.27317	7.12893	7.15047	7.04869	7.40997	7.56559	7.66242	6.99904	7.19037	7.18606	7.00157	7.31353	6.95089	6.92972	6.76136	6.79404	7.29396	7.15363	6.78085	6.94419
BAG3	6.06208	6.65355	6.12176	6.22022	6.17817	6.12558	6.18296	5.94311	6.12916	6.55544	6.85582	6.42885	6.7004	6.50809	6.77123	7.05364	7.30887	7.51904	6.87504	6.61121	6.61906	6.43719	6.53047	6.37089	6.76869	7.37893	6.2866
BAK1	4.16987	4.34652	3.43009	4.08977	3.88815	4.15054	4.12905	4.01721	4.04502	3.87157	4.44206	4.44628	4.39398	3.89868	4.33803	4.38828	4.18609	3.95901	4.40415	4.08492	4.15022	4.01131	3.80745	3.89934	3.78114	4.68034	4.10599
BAX	5.12645	6.18945	5.09476	4.73444	5.44769	5.26343	4.96299	5.085	5.19303	5.21283	6.39678	4.80259	5.41058	5.29152	5.55935	5.36691	5.77904	5.72909	5.66577	6.23212	5.56209	6.06141	6.02648	5.56723	5.97549	5.594	5.30681
BCL2	3.23483	2.20099	2.74429	2.81604	3.07087	2.30726	2.55715	3.38615	3.2658	3.13397	4.5401	3.19016	2.87558	3.28917	3.03424	2.94446	2.69979	2.85602	3.64324	2.81135	2.81103	2.55783	2.93397	2.87533	2.89587	2.57108	2.84213
BCL2L1	6.51993	5.14828	5.47282	5.53474	6.33956	5.46135	5.48829	6.25813	5.87945	6.35691	6.41989	5.91463	6.0556	6.25339	5.61581	5.1957	5.4604	5.86204	6.23212	5.57768	6.12663	6.16937	5.93788	6.2469	5.25438	6.53733	6.05157
BECN1	7.69778	7.21055	7.70251	7.60886	7.61281	7.4753	7.43001	7.50361	7.29886	7.43279	6.9479	7.61034	7.6042	7.6007	6.77686	6.97158	6.77389	6.55255	6.90755	6.79915	6.97921	6.66217	6.81869	6.93211	6.92933	6.46943	6.86509
BID	5.24521	4.56687	4.70811	5.21762	4.21263	4.52796	4.12957	5.10141	4.59894	4.22186	4.67531	5.11928	4.74976	5.07239	4.56557	3.8655	4.06993	4.47944	4.40806	4.35238	4.26195	4.15022	3.49841	3.62092	4.44763	4.94947	3.52737
BIRC5	1.28606	1.76021	0.643049	0.641066	0.659748	0.674579	0.21126	0.392748	0.0702552	0.388662	1.70089	0.611467	0.292391	0.276365	0.529983	0.472176	0.279824	0.0291254	0.815593	0.671289	0.282495	0.360667	0.147189	0.194933	0.213565	0.509925	0.715633
BIRC6	4.81407	4.64511	4.65561	4.6338	4.47408	4.68137	4.61027	4.58749	4.97353	4.43217	4.26665	4.38456	4.70505	4.51293	4.54947	4.6945	4.85806	4.55964	4.51329	4.6218	4.50022	4.48165	4.54268	4.62439	4.66246	3.41644	4.59816
BNIP1	2.9569	3.65709	2.96114	2.95176	3.2997	3.4255	2.76833	3.07955	3.36288	3.13064	3.3911	3.2741	3.24443	2.98129	3.03099	3.17655	3.56033	3.57312	3.46464	3.24286	3.03563	3.07231	3.0538	3.13833	3.19077	3.36208	2.83485
BNIP3	7.62177	7.22455	7.35126	7.50166	7.94301	8.01004	7.88527	7.79811	7.86672	7.52391	7.39168	7.49669	7.46305	7.3259	7.59797	7.43863	6.8804	6.98539	7.41291	6.98629	7.81591	7.06376	7.14718	7.94721	7.49669	6.86426	7.81781
BNIP3L	5.94601	5.7421	5.89171	5.81608	5.78403	5.46972	5.45307	5.8107	5.59947	6.00753	5.93841	5.82359	5.22743	5.63255	5.44905	5.34281	5.1966	5.97364	5.55479	5.55935	5.82569	6.1321	6.20084	5.94717	5.42426	5.25484	5.76216
C12orf44	4.15879	4.70505	4.3002	4.34204	4.37924	4.03281	3.81651	4.06908	4.23369	4.28631	5.12094	4.22481	4.49591	4.14891	4.12944	4.21728	4.88882	4.58658	4.26219	4.21228	4.31699	5.21487	4.3321	4.10848	4.09355	4.96207	3.97853
CALCOCO2	8.6472	7.70773	8.9485	8.71437	8.27051	8.40809	8.45503	8.6906	8.88988	8.54923	8.30617	8.71803	8.57563	8.71803	7.57535	7.41748	7.25624	7.97716	7.40997	7.32203	7.82859	7.79285	7.65136	7.63535	7.79119	7.49287	7.92915
CAMKK2	4.00667	4.08622	4.12386	4.10848	3.75032	3.85656	4.02779	4.08801	3.76053	3.81782	3.99517	3.73153	3.97387	3.83204	4.21228	4.24929	3.75753	3.65646	3.9381	4.05029	4.00598	4.10435	4.20535	3.87526	3.85291	4.30193	3.96939
CANX	8.69433	8.88097	8.70108	8.92053	8.46309	8.6854	8.65524	9.00945	8.7511	8.32984	9.54764	9.00945	9.09734	8.94342	8.6854	8.8076	8.5703	8.50759	8.5553	8.41105	8.51641	8.29979	8.61891	8.5969	8.5788	7.99629	8.85828
CAPN1	5.72361	5.67344	5.84203	5.74794	5.37466	5.05268	5.25368	5.34243	5.22955	5.69161	5.64688	5.64101	5.63737	5.57881	5.83819	5.38917	5.56668	5.43923	5.56962	5.81763	5.43789	5.6358	5.82105	5.74929	5.70229	6.28725	5.7211
CAPN10	4.64749	4.27532	4.53533	4.2046	3.9494	4.87497	4.86088	3.93016	4.49517	3.98194	3.84414	3.96512	4.59624	4.60006	4.48365	4.44566	4.31997	4.31851	4.47747	4.55555	4.41918	4.48637	4.48087	4.10903	4.4145	4.71813	4.36312
CAPN2	6.57109	6.55316	7.20926	6.66405	6.22203	6.14823	6.44325	6.40743	5.88041	6.49656	6.26466	6.02119	6.04644	6.52504	6.39526	6.05034	6.22203	6.54684	5.83498	6.22259	6.1237	6.04511	6.48599	6.23142	6.35571	5.89625	6.21266
CAPNS1	9.51793	9.77735	10.025	9.81108	9.81716	9.31127	9.4523	9.52517	9.28916	9.49787	9.83719	9.5977	9.93104	9.4574	9.88862	10.0711	10.3005	10.0499	10.2368	10.1819	9.98057	9.93104	10.1433	10.0642	10.0642	10.4986	9.79044
CASP1	4.28216	5.09299	5.03497	4.16209	4.1947	4.48604	4.89436	4.32793	5.3693	4.63169	3.91217	4.05782	3.9045	4.28156	4.95069	4.83677	5.01612	4.00869	4.1304	6.39263	4.6406	5.11449	4.69302	5.09254	4.90988	2.40651	4.4063
CASP3	4.11932	4.31257	3.26098	3.89965	3.54993	3.4811	3.61358	3.83939	3.46162	3.79147	4.44087	3.59476	3.58187	3.42278	3.97957	4.01198	4.91786	5.21442	4.00555	3.94109	4.09301	4.64302	3.83242	3.97014	4.01483	3.69539	3.5433
CASP4	5.16633	5.28228	5.63496	4.97526	4.98183	5.74845	5.29737	4.45158	5.37334	4.6369	5.03497	4.6942	5.19898	5.51773	5.17915	5.38479	6.67061	5.40278	4.03205	6.15659	5.65282	6.50747	5.49064	5.0728	5.61952	5.11346	5.7757
CASP8	3.6058	2.93758	3.61578	3.48275	2.24499	1.78942	2.67149	3.50085	3.01173	3.04339	2.1489	2.78586	1.85106	1.84917	3.57413	3.48247	2.60782	2.83485	2.59761	3.5994	3.21434	2.32325	3.50867	3.29138	2.97239	2.51564	1.69239
CCL2	3.57767	6.96957	5.03671	4.87582	3.64252	5.31408	4.66637	3.34594	4.89078	4.63797	3.41024	3.5725	3.6481	4.44599	5.76257	5.16542	10.761	4.65312	2.05518	6.61796	3.07563	7.32701	4.5479	3.3489	6.56532	4.08547	2.21853
CCR2	0.681752	1.34486	1.22054	1.12039	0.689792	0.373573	0.413146	1.86869	0.388563	0.219596	0.960813	0.720972	0.790562	0.772609	1.32501	0.663632	0.903079	0.659325	0.330384	3.03383	0.657925	1.68484	0.585212	1.19208	0.289628	0.910874	0.199711
CD46	7.09356	6.90345	7.29669	6.83528	6.78335	6.93785	7.01616	7.11873	6.99987	6.9531	7.00262	6.95869	6.59734	7.09989	6.83166	6.76774	6.91027	7.13325	6.75244	6.7004	7.05907	6.76038	6.95089	6.81243	7.08603	5.61612	7.12683
CDKN1A	5.53654	5.1606	3.78487	4.49063	6.21121	4.87049	4.54431	5.6358	5.26343	6.50183	7.64134	5.91113	6.15406	6.14592	4.99818	5.73147	7.88875	7.40997	6.37089	5.86096	6.50183	7.49287	6.51272	6.31421	6.23991	8.00602	6.00031
CDKN1B	5.39985	5.19136	5.72523	5.28054	6.17867	5.22788	5.30154	4.82832	5.2621	5.27636	6.13281	5.16961	5.10725	5.29707	5.22656	5.149	4.89897	5.24266	5.08657	5.39793	5.54771	5.55329	5.36241	5.31229	5.93352	4.62554	5.41505
CDKN2A	0.18716	0.552704	0.202875	0.655263	0.422202	1.0029	0.591411	0.434819	1.41381	0.346329	1.00616	0.745337	0.265277	0.323352	0.638449	0.682707	0.733904	0.544559	0.739319	1.6994	0.851554	1.56879	1.20035	0.807462	0.511213	1.11535	0.766676
CFLAR	8.04402	7.6188	7.91301	7.4666	7.53334	7.65136	7.86672	7.81781	7.94301	7.76211	7.62019	7.83421	7.75193	7.71867	7.23397	7.16212	7.05907	7.74769	7.50465	7.1364	7.78152	6.95447	7.26003	7.64	7.7394	7.24064	7.76211
CHMP2B	4.70031	4.9337	4.59468	4.81552	4.60552	4.83526	4.49261	5.09981	4.94714	4.76173	4.41818	4.69263	4.86964	4.6574	4.89283	4.80532	5.00164	5.39889	4.82788	4.7887	4.86615	4.75015	4.54571	4.75431	5.15806	4.15268	4.60389
CHMP4B	6.49405	6.83166	6.71767	6.7004	6.6229	6.33631	6.18878	6.3066	6.37477	6.50547	7.33412	6.54335	6.6777	6.49263	6.38642	6.63285	7.07614	6.71625	6.83908	6.57494	6.82362	6.56615	6.43017	6.57308	6.80219	6.75678	6.41804
CLN3	4.11387	3.84881	3.48247	3.80823	4.06524	3.98407	3.64024	4.07772	3.71071	3.88856	4.91399	4.03746	4.37956	4.4995	3.82267	4.12615	3.61183	3.42678	3.73269	3.93113	3.78653	3.66643	3.88979	3.5388	3.65309	4.17388	3.71368
CTSB	10.2456	10.353	10.4128	10.6173	10.1514	10.0317	10.1819	10.0711	10.0581	10.0581	10.7026	10.3005	10.1604	9.42765	9.60386	10.0317	9.96007	9.23429	9.21001	9.58386	10.0317	9.48504	9.75121	9.93879	9.7317	9.71669	10.5323
CTSD	9.7317	8.81998	9.37557	9.36578	9.69035	9.02098	9.36055	9.28916	9.0694	8.76156	9.90356	9.59101	10.025	9.60386	9.37066	9.85942	9.32123	9.02562	9.39769	9.34867	9.91745	8.98439	9.47889	9.89585	9.31766	9.67279	9.81108
CX3CL1	3.18142	3.28249	3.51892	2.82994	3.23423	2.97352	3.0616	3.58789	3.62167	3.17702	4.28055	2.48402	3.09865	3.39241	4.14202	4.44206	6.21323	4.52538	3.78895	4.01598	4.08329	4.05338	4.29312	4.37271	4.77268	5.31087	4.59499
CXCR4	2.8916	2.86255	2.55067	1.90771	2.76584	2.65944	1.86409	2.871	1.73384	3.40764	3.7513	2.51425	2.06889	2.54569	3.16163	3.1353	3.4995	4.2333	3.04137	4.48604	3.2434	4.90323	4.66854	4.56809	2.64068	4.43945	3.79309
DAPK1	1.70089	1.64969	1.72076	1.8291	1.1369	2.32658	1.57673	0.877994	1.16607	1.49122	1.96858	1.09792	1.27692	1.34883	1.35219	1.17131	1.20786	2.27678	1.31582	1.96334	1.41045	2.45917	2.20692	1.84034	0.812576	2.1909	1.78338
DAPK2	5.98808	4.74436	6.31816	5.35207	6.45062	5.44443	5.46581	4.3951	5.87594	5.19136	4.64681	5.34439	5.62231	5.79122	4.84984	5.48874	4.7702	4.36949	5.18036	5.11383	5.73506	4.28377	5.68694	6.01622	6.09264	5.3853	5.46918
DDIT3	4.61063	4.82126	4.76125	5.06669	5.07485	5.3857	5.08088	4.50895	5.2237	5.28687	5.70927	4.84781	5.25205	4.61576	5.54272	5.60551	5.71558	5.67264	5.25067	5.71062	5.18278	5.76525	5.26695	5.47462	5.03959	4.657	5.17706
DIRAS3	3.70854	2.41509	4.84816	3.02331	4.23307	3.27748	3.37136	3.4043	4.58882	2.9973	1.40514	2.89194	2.63829	2.27929	2.564	4.80709	4.33743	2.39894	2.72926	3.2039	5.66805	3.9036	3.66346	3.43891	6.06285	3.73838	4.32793
DLC1	5.2575	4.76766	5.12504	5.01432	4.28555	4.9804	5.06704	4.72988	4.1481	5.00036	3.68691	4.62856	4.13239	5.16373	4.72155	5.03342	4.94793	4.63735	4.28493	4.50689	4.27654	4.22714	4.70587	5.09763	5.07087	4.45777	4.45197
DNAJB1	4.8252	5.58133	5.09593	5.04214	5.67957	5.98597	5.90818	5.22405	5.79706	5.48698	5.73851	5.31919	5.78302	5.77609	5.33873	5.14061	5.085	5.76679	5.47179	5.49115	5.70805	6.12858	6.03742	5.40621	5.0728	6.22573	5.04468
DNAJB9	4.58814	4.98367	5.2316	5.19537	5.50322	5.22476	5.06583	5.47511	5.02721	4.42307	4.59692	5.22024	5.31408	4.97065	5.2257	5.10887	5.35207	5.32369	5.26096	4.7302	5.17396	5.00417	4.75391	5.44443	5.24444	3.8808	5.19961
DRAM1	1.77959	3.05351	2.60467	2.3256	2.2399	2.13945	1.83511	1.5963	2.32218	2.33431	2.48334	2.12356	1.58415	2.32986	2.27747	2.25584	4.23575	2.55783	1.74383	2.71773	2.69831	2.92854	2.06199	2.29058	2.62295	2.05488	2.48949
EDEM1	2.1489	2.32364	2.05168	2.00225	2.13853	2.05322	2.52988	2.35212	1.84832	2.26263	1.87401	2.22135	2.42727	2.07685	2.29571	2.27294	2.45432	2.80253	2.53152	3.13716	2.57691	2.61025	2.75807	2.47828	2.44691	2.25372	1.98509
EEF2	11.4823	10.7954	11.9817	11.3554	11.905	11.7574	11.7574	11.2508	11.1336	11.1562	11.5983	11.5983	11.8209	11.4059	11.1336	11.3277	11.4059	11.2169	11.8611	11.4823	11.4823	11.4547	11.5127	12.0379	12.0379	12.464	11.5676
EEF2K	4.42454	3.88309	4.52796	4.36949	3.51281	4.35899	4.52796	4.55318	3.78455	3.87076	3.75277	4.32944	4.11491	4.16136	3.77271	3.3753	3.23926	3.69709	4.3397	3.74692	3.93778	4.4206	4.47057	4.212	4.21573	4.83043	4.23929
EGFR	2.83042	1.82631	2.3551	2.33623	2.03102	2.27929	2.55067	2.85602	2.1189	2.64812	2.39512	2.65006	2.16401	2.78018	2.40838	2.27552	2.39957	4.14308	2.65316	2.32853	3.075	3.66917	2.82061	2.89035	1.91083	3.43431	3.18415
EIF2AK2	3.23296	3.32867	3.66193	3.83975	2.9819	2.95759	3.87413	3.6419	3.90587	2.91868	2.77204	3.54538	2.9951	3.26942	2.90474	2.87142	2.69831	2.81333	2.68795	2.97239	2.92992	2.8493	2.83554	2.86918	3.19627	2.97936	3.30818
EIF2AK3	4.11764	3.87629	3.62789	4.5703	4.258	3.53084	3.73153	3.52444	3.24894	4.45341	4.69536	3.49841	3.41995	3.72002	4.01585	3.92191	4.43453	4.86566	3.76092	3.50712	3.85745	4.4063	3.59791	4.52602	3.28592	3.23966	4.07772
EIF2S1	6.24643	6.64498	6.44325	6.71079	6.69492	6.37393	6.22733	6.58456	6.4243	6.61121	6.59962	6.59962	6.47562	6.2386	5.95382	6.02191	6.48661	6.49405	6.29697	6.21412	6.12226	6.26687	5.81342	6.32646	6.20601	5.35491	6.19355
EIF4EBP1	5.40807	5.11346	4.86271	5.03551	5.04899	5.02963	5.02721	4.86667	5.13439	4.69635	5.84904	5.47914	5.83226	5.32328	4.12538	4.03182	3.66793	4.13785	4.45277	4.07526	4.81786	4.17727	4.26357	4.73856	4.38427	5.00417	4.25479
EIF4G1	7.42729	7.94507	7.86099	7.904	7.4162	7.29286	7.72706	7.76035	7.29286	7.68417	7.98561	7.72984	7.96123	7.71582	7.33412	7.43564	8.00397	7.75505	7.53484	7.39168	7.32203	7.69523	7.39051	7.26813	7.48237	7.99246	7.24636
ERBB2	5.83775	6.11192	6.12128	6.12226	4.92854	5.86645	5.96408	5.49156	5.73851	5.67307	4.95029	5.52798	5.60845	6.06077	5.17434	5.43562	5.58467	4.85464	5.47574	5.06541	5.24852	5.55836	5.52042	5.08352	5.8504	5.91559	5.39938
ERN1	2.90781	2.15953	2.30965	2.54569	2.33953	2.26865	2.64132	3.33619	2.06863	2.53283	2.14825	2.85633	3.04137	2.51352	2.27053	2.32529	2.89488	2.9153	2.54085	2.35998	2.61147	2.49366	2.60992	2.2001	2.36842	3.67684	2.78725
ERO1L	5.11973	4.86566	3.94742	4.91037	4.61808	4.31699	4.72864	5.14679	4.18914	5.2831	5.22876	4.66071	4.21376	4.46072	4.18609	4.31044	3.7594	4.79906	3.73558	3.75904	3.96236	3.85863	4.15833	4.72864	3.85191	3.48941	4.73074
FADD	2.66184	3.15333	2.63112	2.65863	2.76833	2.83637	2.45116	2.43157	2.96925	2.64273	3.02758	2.52227	2.94079	2.80428	3.03005	2.89261	2.75502	2.61059	2.96049	3.01076	3.18556	2.83904	2.75291	2.60508	2.73838	3.48812	2.56676
FAS	2.9819	2.77204	2.23046	2.60265	2.50468	2.74981	2.66122	2.46258	2.64975	2.6635	2.06529	2.18661	1.42756	2.22471	2.39541	2.86315	3.13262	2.92691	1.9391	2.96826	2.57435	3.32451	2.66696	2.0065	2.88087	1.76381	2.17283
FKBP1A	7.1954	7.62177	7.43279	7.35296	6.99987	6.69039	7.15553	7.03511	6.76511	6.94419	7.27023	6.83528	6.57608	6.68039	7.15756	7.29991	7.58607	7.2814	7.0956	7.22349	7.2859	7.69933	7.31494	7.24188	7.71226	7.49019	7.3075
FKBP1B	2.14185	1.63378	1.304	1.67253	2.06671	1.31044	1.29307	1.75736	1.75134	2.25433	2.44615	1.45544	2.02624	1.97864	1.59078	1.65212	1.10717	1.93938	1.40774	1.56283	2.52431	2.05263	1.92295	1.95717	1.14262	2.07811	1.96135
FOS	2.86383	2.88338	3.33486	2.05434	3.7011	5.47462	5.09943	2.53693	1.83453	7.56282	4.62634	3.69561	2.42623	4.23699	4.95758	3.4897	7.39712	6.48813	4.19214	6.43017	5.64249	7.69778	9.4574	5.54175	7.77072	8.14844	4.67304
FOXO1	4.90497	3.78895	4.49189	4.41887	3.85962	5.02369	4.99795	4.89657	3.27482	4.61113	3.62118	5.05294	3.80107	4.15667	3.17901	3.24604	4.73483	4.24117	3.83326	3.5511	4.80664	4.01889	4.70471	3.5511	3.33284	5.10221	4.89283
FOXO3	2.79766	2.18558	2.46313	2.20891	2.8529	2.41648	2.58523	3.10514	2.79413	2.49457	3.6416	2.59089	2.67877	3.04993	2.43104	2.33914	2.74529	2.96688	3.46535	2.32744	2.92631	3.32394	3.70883	3.28558	2.58263	3.31451	3.29744
GAA	4.59624	4.6214	5.42932	4.85685	4.84582	4.79157	4.83458	4.84897	4.79421	4.50464	5.39691	4.59049	5.16686	4.881	5.53895	5.78719	5.33127	5.41613	5.76956	5.81134	5.56507	5.16415	5.03714	5.6318	5.65973	5.85745	5.17512
GABARAP	9.28364	9.32123	9.02562	9.11422	9.28916	9.43718	9.36578	9.1352	9.25244	9.46867	9.21986	9.56512	9.4523	9.28364	9.2934	9.25744	8.88097	9.16429	9.24592	9.338	9.338	9.33395	9.31766	9.34415	9.16429	9.5411	9.29759
GABARAPL1	8.77995	7.7486	8.52233	7.80612	9.67279	7.93133	7.904	8.37423	8.09929	8.4741	8.70108	8.48094	8.5703	8.59354	8.44042	8.27279	8.90139	9.05441	8.81998	8.48705	8.60943	8.21373	8.24744	8.81182	8.88481	8.46016	8.49589
GABARAPL2	7.8475	7.67776	7.89547	7.66395	7.96767	7.86099	7.84061	7.95327	8.01987	7.72346	7.74293	7.52499	8.06035	7.7736	7.99812	8.06035	8.27279	8.16579	8.20024	8.13975	8.17986	8.20579	8.15527	8.05841	8.38223	7.87536	8.08556
GAPDH	10.5138	10.8463	10.5678	10.7287	10.66	10.8654	10.9258	11.0241	10.6299	10.5967	11.3554	10.761	11.1963	10.7453	10.9258	10.9258	11.3854	11.1562	11.1562	11.2356	10.8654	10.761	11.059	11.5983	11.3277	11.3854	11.4547
GNAI3	2.95557	3.57468	3.05251	2.97123	2.80253	2.73838	2.70118	3.07066	2.84407	2.79185	3.1846	2.57805	2.6621	2.75833	2.99209	3.0616	3.97554	3.88413	3.02469	3.52737	3.45402	4.42563	3.45148	3.26517	3.19553	2.42658	3.21277
GNB2L1	10.4533	10.4986	10.0642	10.0902	10.5559	10.3902	10.1604	10.0499	10.2076	10.3902	10.7954	10.2773	10.2294	10.4007	10.3248	10.3314	10.4437	10.3248	10.5448	10.5243	10.5448	11.059	10.8654	10.8654	10.3314	10.8262	10.4533
GOPC	4.49697	4.3232	4.67341	4.77645	4.68581	4.21409	4.73601	4.55069	4.41864	4.62109	4.12386	4.58434	4.04367	4.24441	4.68451	4.58277	4.32247	4.69032	4.47238	4.35843	4.40223	4.06908	4.51889	4.49022	4.58119	3.3241	4.52975
GRID1	1.02411	0.828909	1.13771	1.09029	1.00498	1.32526	1.20714	1.47496	0.654108	2.06424	1.05798	1.35188	1.05378	1.29526	1.72044	1.44361	1.40423	1.21374	1.88407	0.981868	0.822301	2.03256	1.1706	1.73974	0.917069	2.12395	1.17527
GRID2	0	0.0541802	0.00201869	0.0988215	0.0306841	0.169518	0.0421845	0.096261	0.0675929	0.0362701	0.0236002	0.0841913	0	0.0237739	0.0822412	0.0107341	0	0.0479087	0	0.0123718	0.0145265	0	0.014204	0	0.0686389	0	0.113015
HDAC1	4.60844	4.72864	5.04468	4.58695	4.84045	4.85171	4.79985	4.70666	4.72021	4.80111	5.02599	4.6225	4.80139	5.15212	5.32756	4.88067	4.64948	5.00926	4.83633	5.14578	5.0154	5.20579	5.05921	4.87834	5.20795	5.25802	4.94095
HDAC6	5.74753	5.61432	6.41061	6.08221	6.20961	5.41834	5.67264	5.58714	5.66065	5.9555	5.89438	5.83379	6.19355	5.86678	5.98752	5.88744	5.62679	6.43099	6.14202	6.03346	6.12128	6.3358	6.02866	5.70566	5.84993	5.95957	5.68611
HGS	5.77752	6.31219	6.23032	5.76767	6.06873	5.80716	5.79279	5.67747	5.56863	5.9534	6.64325	5.89625	6.52738	5.90096	6.15151	6.28542	6.69492	6.42349	6.4067	6.47782	6.47154	7.01106	6.7137	6.39602	6.67317	6.67163	6.39731
HIF1A	6.3358	6.70991	6.24043	6.14087	5.571	6.00606	5.70183	5.8659	6.10251	5.88402	5.93046	6.17782	6.00137	6.01836	5.68781	5.64191	7.18146	5.94311	5.60444	5.73333	5.78062	6.56151	5.86779	5.67603	6.30968	4.82322	5.86645
HSP90AB1	7.93871	8.42666	8.20867	7.80279	8.5277	8.1773	8.27423	8.31452	8.24744	8.41759	9.36578	8.51054	8.92053	8.42013	8.90784	8.86176	9.00571	8.95945	9.09734	8.9921	8.77995	8.87341	8.8076	8.84003	8.84676	8.78769	8.69433
HSPA5	6.35945	7.59233	6.76701	7.83243	7.65899	7.30109	7.40414	7.67084	7.46083	7.00262	8.74339	7.94507	7.52829	7.24888	7.34179	8.1282	7.52391	7.45917	8.02657	7.21205	7.43279	7.45917	7.33672	7.56449	7.47811	7.22209	7.53124
HSPA8	10.5448	28.6429	21.4615	9.96919	10.4986	10.6887	10.7026	10.6887	28.9222	10.7809	28.3636	11.4059	10.6887	11.0782	10.4735	10.7026	10.6461	10.6071	10.9542	10.7703	10.6461	11.0406	10.5243	10.2076	9.89585	10.4872	10.4608
HSPB8	8.1742	8.67615	7.98561	8.16944	8.21078	8.04011	8.0081	8.12188	8.20867	8.52472	8.88097	8.3389	8.92426	8.35284	8.94342	8.92053	9.28916	9.55773	9.26306	9.09734	8.86176	8.5788	8.72175	8.82903	8.76773	9.49169	8.51349
IFNG	0	0	0.0293969	0	0	0	0.11987	0	0.136221	0	0.0477354	0	0	0	0.386324	0	0.178826	0	0	0.798423	0	0	0	0.077182	0	0	0
IKBKB	4.63937	4.36206	4.89117	4.58561	4.49424	3.53317	4.38352	4.34003	4.37271	4.93263	5.0597	4.26837	4.56224	4.71151	4.72902	4.68535	4.9765	4.95861	4.93552	5.1682	4.67899	5.72198	5.15514	4.77622	4.72902	4.75431	4.81786
IKBKE	0.984937	0.902027	0.909991	0.53071	0.34107	0.492818	0.382193	0.514211	0.549823	0.734688	0.519542	0.428453	0.317779	0.598241	0.364514	0.707038	1.10972	0.317287	0.510607	1.43243	0.295581	0.541262	0.437615	0.367949	0.584947	0.980514	0.506381
IL24	0	1.33734	0	0	0	0.0799417	0	0	0	0	0	0.0603837	0	0	0	0	1.49899	0	0	0	0	0.0344437	0	0	0	0	0
IRGM	0.0714204	0.143542	0.138217	0	0.184661	0.2049	0.0563068	0	0	0	0	0	0	0	0	0.0221012	0.171267	0.223811	0	0	0.489643	0.0573394	0.0651044	0.344455	0	0.258222	0.0194027
ITGA3	4.27654	5.82238	5.21762	4.65839	3.94915	3.86125	3.97957	3.57102	3.0283	4.19914	5.83379	4.28706	4.21488	3.58458	4.03576	4.80988	5.30293	3.47833	4.17141	4.5317	4.55988	4.73784	4.33672	3.98315	4.7806	4.05375	4.57942
ITGA6	5.41916	5.09674	5.62912	4.84701	4.75347	4.90413	5.02177	5.17915	4.16209	4.68739	5.39494	4.50895	4.89525	5.06492	5.02928	4.78993	3.79185	5.13295	4.33608	4.49261	4.20607	4.31499	4.63797	4.89775	5.22743	4.04605	5.33167
ITGB1	9.80388	10.8262	10.3902	10.7453	8.95945	9.25244	9.49169	9.5411	9.47202	9.36055	10.025	9.70402	9.40796	9.53028	9.08456	9.2394	9.00153	9.42765	9.12646	8.76773	9.05441	9.19011	9.11756	9.25744	9.34415	7.84434	9.19011
ITGB4	2.91267	2.57383	3.70854	3.21579	3.19371	3.07202	2.75641	2.70795	2.10867	3.13434	2.92958	3.12832	2.64947	2.65673	3.32341	2.99147	2.87558	3.47445	3.05351	3.21712	4.26219	4.43525	4.69083	3.46535	2.87142	4.37412	3.38615
ITPR1	3.67007	3.88913	3.99101	3.86686	3.03967	3.52811	3.64745	3.63024	3.75032	2.89223	3.33875	3.54362	2.94446	3.92711	4.15335	4.13825	4.33573	3.51745	3.28463	3.67431	3.84155	4.31349	4.40185	3.72002	4.00517	3.95971	4.06213
KIAA0226	5.2767	4.88514	4.96927	4.81033	4.19275	4.97255	4.88882	5.35009	4.67408	4.88183	4.98827	4.86365	4.58953	4.69383	5.25173	4.82394	4.74051	5.84993	5.04344	4.63514	4.5398	3.84299	4.63973	5.43562	4.80915	4.99381	4.9204
KIF5B	7.58	7.4578	7.34858	7.65899	7.08191	7.20926	7.8475	7.76512	7.61444	7.70885	7.12422	7.33412	7.22209	7.50061	7.1261	7.393	6.81594	7.34858	6.6269	6.85219	6.48599	5.99984	6.72376	6.52158	6.63514	5.25333	6.8877
KLHL24	6.0533	5.86048	5.65373	5.84806	6.16517	6.3246	6.31355	5.79279	6.10408	5.74167	6.48599	5.60495	5.43415	6.29587	5.63852	6.1414	4.47707	5.23901	5.49272	5.42513	4.79112	4.26473	5.00122	5.14438	5.9917	4.98976	5.78677
LAMP1	6.21599	6.49099	5.98857	6.0834	6.48599	5.92137	6.03168	6.07819	5.80025	6.16118	6.84061	6.27586	6.38948	6.29415	6.48436	6.65442	6.84522	6.7894	6.69324	6.93785	6.80316	7.41748	7.05676	6.65755	6.74313	7.12422	6.52298
LAMP2	6.12796	6.08104	5.496	5.83916	5.66023	5.80236	5.63939	5.86779	6.13466	5.86645	6.00714	6.17261	5.46135	5.86881	5.80474	5.78014	5.56668	5.90234	5.45972	5.66934	5.96545	6.18664	6.00553	5.84203	5.67157	5.23751	6.1321
MAP1LC3A	5.83873	5.27233	5.67108	5.27065	6.06381	6.18878	5.91559	5.92549	5.69072	5.94717	5.8682	5.57442	6.49508	6.09818	6.19824	6.16238	6.30305	6.91297	6.53218	6.30788	6.68273	6.32177	6.13645	6.94701	6.50399	6.63726	5.92359
MAP1LC3B	6.07184	6.15597	6.1142	6.27304	6.08799	5.98752	5.90191	6.09932	6.13989	5.91166	6.61649	5.75428	6.17406	5.93885	5.76366	5.91166	6.34174	6.04385	6.1154	5.85516	5.98362	6.1588	5.81709	5.97875	6.26166	6.15756	5.84606
MAP1LC3C	0.492818	0.52261	0.321496	0.276041	0.41305	0.315043	0.123318	1.04986	0.504402	0.254335	2.10995	0	0.890027	0.479165	0.400165	0.55632	0.305229	0.212706	1.20938	0.363422	0.160244	0.523787	0	0.49454	0.377659	1.00681	1.33152
MAP2K7	3.57578	3.69595	3.91295	4.16415	3.98029	4.02457	3.76161	3.62668	3.59476	3.49841	4.51008	3.66307	3.78555	3.79404	4.5776	4.7887	4.0563	3.95944	4.05554	3.93675	3.94858	3.85745	4.44056	3.96773	4.75759	4.59202	3.97651
MAPK1	7.08697	6.55173	6.4275	6.49508	5.9032	6.79592	6.76933	6.7201	6.7029	6.90591	6.38948	6.82004	6.36953	7.04869	6.46582	6.26972	6.15406	6.57608	6.08934	5.86992	6.21914	5.34822	6.03503	6.11964	5.97189	6.48117	6.17406
MAPK3	6.76774	6.63228	7.56559	6.94978	7.19382	6.77311	6.80573	6.7004	6.5312	6.74241	6.78376	6.65536	6.84328	6.83343	6.99082	7.15476	6.39602	6.41989	6.66405	6.86426	7.04769	6.53814	7.26904	7.30238	6.76222	7.3075	7.05444
MAPK8	4.124	4.04575	4.14105	4.20739	4.19699	4.2333	4.16767	4.25635	4.2295	3.94765	4.06278	3.74267	3.84076	4.21376	4.20778	4.03925	4.22351	4.59365	3.86767	3.6481	3.79807	3.71118	3.89119	3.98656	4.37349	4.04575	3.9465
MAPK8IP1	1.71407	1.88578	2.19463	1.70147	1.50205	2.3794	2.14418	1.31582	1.53429	1.82462	1.88938	2.21538	2.1881	2.11414	2.22199	2.1325	2.05347	1.83823	2.38565	2.1177	1.9029	1.5786	2.02624	2.17484	2.20692	2.64036	1.61414
MAPK9	5.83438	5.3562	5.24942	5.74011	4.99235	5.70805	5.75035	5.71317	5.52889	5.62815	4.59202	5.54641	5.48041	6.00641	5.30949	5.07363	4.63422	4.72354	4.81786	4.71347	5.01463	4.19438	4.93846	5.15491	4.70169	4.70587	5.33075
MBTPS2	2.85699	2.7082	2.24593	2.65543	2.85839	2.4742	2.53824	2.67877	2.6791	2.61877	2.32247	2.7652	2.54236	2.55409	2.76074	2.65944	2.61994	2.69168	2.73064	2.57962	2.53461	2.47345	2.70438	2.82309	2.85227	2.11511	2.98568
MLST8	4.58619	4.82684	4.66424	4.72137	4.60035	4.53533	4.57428	4.70322	4.39398	4.78946	4.87142	4.73355	4.70204	4.47302	4.62856	4.53533	4.68868	4.54681	5.03179	4.72308	4.28456	4.40903	4.43653	4.57311	4.661	5.20532	4.34589
MTMR14	5.1007	4.63152	5.19934	4.77415	5.70229	4.96629	5.11889	5.60744	5.05546	5.62192	5.91166	5.86096	6.00311	5.40998	5.37418	4.85685	4.64302	5.37466	5.82824	5.1399	5.41404	5.23687	5.35809	5.62912	5.18876	6.25583	5.22169
MTOR	5.1966	5.04417	4.93814	5.18036	5.05585	5.03449	5.1691	5.03215	5.10335	5.02829	5.0329	5.33271	5.57881	5.09943	5.05762	5.06627	4.73382	4.79779	5.19785	4.8573	4.94433	5.02098	4.75306	4.81073	4.90868	4.76372	4.8727
MYC	2.51591	2.9289	2.2085	2.49297	3.36262	3.33161	2.49699	3.03271	2.65006	3.66441	4.03457	3.28665	3.20247	3.06882	1.75571	2.23417	6.14823	3.98131	2.64848	2.60111	3.31586	6.09755	4.08433	4.44449	3.63307	5.30723	3.61077
NAF1	3.15404	3.08165	3.18415	3.62054	3.28845	3.44482	3.49676	3.74516	3.31481	3.51974	3.02649	3.60211	3.46837	3.16606	3.26033	3.12938	3.67431	3.35324	2.96217	3.01576	3.05799	2.88614	3.18118	3.27036	3.55616	3.69287	3.30485
NAMPT	8.05213	8.07598	8.48705	8.98439	7.9877	7.87835	8.25766	8.42953	7.99246	7.86672	8.04633	8.79349	8.11224	8.50488	6.42687	6.1154	8.83645	7.14718	6.54957	5.81977	6.46875	7.35667	5.99766	6.66735	6.59509	5.40771	6.67831
NBR1	5.43011	5.62093	5.65634	5.47814	5.75717	5.4328	5.4604	5.51338	5.62396	5.52322	5.91712	5.46918	5.58627	5.60495	5.70805	5.74551	5.4635	5.72841	5.82478	5.6849	5.62547	5.23831	5.65084	5.66728	5.69974	5.34323	5.69072
NCKAP1	7.42349	7.36347	7.11527	7.34043	6.8786	7.27422	7.51782	7.59662	7.26813	7.35513	6.90271	7.41748	7.0798	7.56037	7.00895	6.92739	6.73546	7.32832	7.03058	6.66573	6.99812	7.19901	6.9044	7.02216	7.13325	5.36447	7.21742
NFE2L2	6.62528	6.63514	6.46017	6.23294	6.28867	6.5503	6.51209	6.39019	6.60038	6.44128	6.34416	6.3301	6.2718	6.84259	6.38103	6.19067	7.07729	6.96777	6.06578	6.09704	6.68749	7.20461	6.88511	6.3388	6.50018	5.32328	6.54542
NFKB1	3.23695	3.60412	3.59007	3.43683	3.38042	3.79469	3.48247	3.62737	3.71408	3.37332	3.41162	3.37573	3.43558	3.41456	3.49162	3.59728	6.12128	3.45202	3.33983	3.84336	3.63307	3.95445	3.47294	3.56921	3.81402	3.9234	3.49877
NKX2-3	0	0	0	0	0.0423253	0	0	0	0	0	0	0	0	0	0.0208574	0	0	0	0	0.00411691	0	0	0	0	0	0	0
NLRC4	0.757573	1.26269	0.797401	0.547933	0.978662	0.758947	0.561108	0.816569	0.732458	0.893789	0.917522	0.832138	0.664975	0.978846	0.528009	0.477596	0.438283	0.522444	0.428567	0.870611	0.452202	0.612099	0.434622	0.46641	0.320343	0.524358	0.71072
NPC1	4.58159	4.20635	4.02018	4.36758	4.30322	4.18966	3.80681	4.5776	3.77977	4.56064	4.53395	4.52602	4.51174	4.85022	4.25825	3.86385	5.3635	5.40903	4.89775	4.58953	4.58882	5.20012	4.58814	4.67609	3.77913	4.41665	4.36797
NRG1	0	0.412717	0.626342	0.573993	0.0845301	0.199433	0.138026	0.473468	0.165201	0.052704	0.285411	0.168373	0.326359	0.150295	0.184384	0.663449	0.408317	0.257797	0.165692	0.186104	0.500456	0.585737	1.21821	0.03942	0.645088	0.180324	0.547787
NRG2	2.25263	1.73877	1.99795	2.16496	2.60847	2.05881	2.57933	1.66629	2.17085	2.90663	1.52937	2.46025	2.04153	2.31811	2.04562	2.33361	2.42775	0.925854	2.25685	2.24178	1.63944	1.68792	1.73951	1.75227	2.43197	2.51767	2.08925
NRG3	0.0531715	0.0187598	0.0117979	0.114379	0.0348783	0.0729172	0.0752969	0.110292	0.10348	0	0.086762	0	0	0.0604334	0	0.148748	0.0485189	0.0860536	0	0.00659462	0.0367914	0	0.00380089	0.0419237	0	0.11111	0.0963516
P4HB	9.63915	10.0711	10.0902	10.3314	9.95235	9.50363	9.74509	9.77735	9.46867	9.33395	10.4437	9.86449	9.90356	9.62149	9.69035	9.90356	9.31766	9.31127	9.76331	9.61001	9.83719	9.57636	9.75639	10.1514	9.49169	9.96919	9.96919
PARK2	4.45056	3.58659	4.24441	4.38638	3.82805	4.08658	4.2209	4.15149	4.24929	3.96423	3.28558	4.06454	3.95578	3.93141	3.94414	3.83326	3.3908	3.52573	3.80937	3.26033	3.8365	2.8658	3.61437	3.9242	3.83074	3.74747	4.10564
PARP1	7.57118	7.0956	8.14206	8.08282	7.42729	7.53124	7.88384	7.09813	7.56559	7.22566	7.01511	7.44326	7.25456	7.42884	6.76038	7.36508	6.77644	6.86357	6.82482	6.90755	6.94419	7.13429	7.07614	6.8715	7.11237	7.2071	7.13771
PEA15	8.38006	9.11422	8.45503	8.84003	8.56049	7.85912	7.79811	7.70885	8.00202	8.36546	8.96731	7.86475	7.95327	8.01004	8.09405	7.91751	8.29041	8.48977	8.13975	8.15079	8.00202	8.45264	8.16313	8.18272	7.96521	8.88988	7.77216
PELP1	4.06993	4.01022	4.87091	4.56128	4.70031	4.68986	4.46327	3.95797	4.36343	4.40315	4.48768	4.35462	4.80493	4.20338	5.31353	5.14578	4.84301	5.2169	5.13104	4.83526	4.84447	4.79707	5.23287	4.96629	4.98414	5.78719	5.06403
PEX14	4.35355	3.48812	3.89304	4.95328	4.24801	3.81466	3.93237	3.58825	3.36172	3.9732	4.26757	4.02018	4.25563	4.30883	4.06661	4.03236	4.11109	4.17824	4.17969	3.79759	3.98367	3.56772	3.78555	4.07971	4.0305	4.65129	3.7309
PEX3	4.52752	4.26074	4.96837	4.72902	4.36593	4.85292	4.83768	5.11039	4.54373	4.63231	4.44056	4.70909	4.77543	4.63773	5.08956	4.822	4.60685	4.95937	5.08875	4.47787	4.87747	4.98535	4.86124	4.97255	5.09674	4.36921	4.94947
PIK3C3	4.91399	5.56159	5.12882	5.3651	5.0783	5.0783	5.35317	5.05268	5.17874	5.03401	5.64616	4.91155	4.68986	5.12465	5.37294	5.33567	5.18747	5.44905	5.31353	5.33744	4.9319	5.54272	5.13766	5.24281	5.76216	4.94464	5.72909
PIK3R4	4.59816	4.19408	4.23307	4.4995	4.81881	4.08289	4.64327	4.33508	4.36687	4.6574	3.80479	4.3129	3.91561	4.38796	4.5479	4.4005	4.43841	4.32247	4.73933	4.28663	4.78334	4.96453	4.62604	4.81214	4.75431	4.42903	4.84701
PINK1	7.70638	7.40723	7.53484	7.42349	7.40828	7.52948	7.56161	7.52157	7.55031	7.30934	7.56449	7.15146	7.69933	7.57401	7.52668	7.6815	7.65478	7.51782	7.81591	7.72346	7.49942	7.39051	7.30934	7.42729	7.68727	7.82645	7.56559
PPP1R15A	5.29152	5.1854	5.52274	5.72676	5.6618	5.73147	5.62286	5.56102	5.18456	5.8997	6.10198	5.3651	5.51246	5.7421	6.35163	6.28468	6.67831	6.72467	6.2184	6.56799	6.05903	6.2718	6.39678	6.62612	6.43342	6.81686	5.69119
PRKAB1	3.5563	3.06581	3.34077	3.16384	3.47445	3.55644	3.20117	4.13239	3.33875	4.00309	4.33803	3.58147	4.18503	3.73592	3.60178	3.80088	3.91258	4.26837	4.30693	4.07599	4.23871	4.37077	4.14238	4.25061	4.46869	5.24852	4.3781
PRKAR1A	9.39251	9.72464	9.52517	9.338	9.36578	9.13002	9.18502	9.59101	8.94342	9.63915	9.32123	9.32754	9.35586	9.50759	23.7467	9.13002	8.84003	9.53584	9.73868	9.19367	9.18502	8.42013	8.73546	9.31766	9.2241	8.24004	9.27398
PRKCD	3.50622	3.90937	3.54614	3.34699	2.69725	2.82514	2.83253	3.41962	3.0064	3.32867	4.14553	3.39425	3.27629	3.70662	2.72863	2.66524	3.75811	2.85377	2.9366	3.75538	3.16606	3.54657	3.10868	2.64495	2.63455	3.40452	2.45884
PRKCQ	0.212027	0.271759	0.304704	0.298705	0.384384	0.196086	0.164069	0.353272	0.176478	0.31595	0.0471566	0.34107	0.0978884	0.170924	0.425597	0.198206	0.274111	0.360905	0.148748	1.00744	0.359019	0.350414	0.160322	0.383449	0.145274	0.300715	0.238048
PTEN	3.8927	3.83204	3.73873	3.64087	3.85104	3.79052	3.59272	3.66244	4.03989	3.63645	4.42374	4.05888	3.92557	3.96744	3.43866	3.46925	3.86463	4.12001	3.98656	3.5433	4.08368	4.76339	3.79648	4.14752	3.46239	3.48138	3.89109
PTK6	0.0689593	0.0885098	0.164783	0.0824629	0.225338	0.0734135	0.150331	0.133348	0.0862152	0.199711	0.0876426	0.176109	0.146935	0.268726	0.0545816	0.0506648	0.0215383	0.0579631	0	0.160682	0.122657	0.036726	0	0.179813	0.0313988	0.0805933	0.156822
RAB11A	7.73423	8.1195	7.61159	7.71582	7.57752	7.59233	7.34858	7.62439	7.65899	7.67465	7.77987	7.49393	7.79952	7.65752	7.42611	7.51395	7.59368	7.90556	7.4753	7.65899	7.7459	7.64999	7.62869	7.62019	7.863	7.04869	7.69092
RAB1A	7.61159	7.47209	7.50705	7.67465	7.44326	7.31607	7.45347	7.43405	7.40292	7.53124	7.3584	7.68571	7.32913	7.37147	7.54538	7.55179	7.35003	7.53621	7.35296	7.25861	7.70096	7.71582	7.57535	7.38744	7.36741	6.55937	7.63334
RAB24	4.27236	4.60076	4.88652	4.43653	4.85216	4.87798	4.89374	4.86566	5.04695	4.46534	5.24386	4.51426	5.24084	4.57942	4.8727	5.17706	4.23837	3.95719	5.06492	5.23241	5.19388	4.41918	5.03885	4.72173	4.83603	4.84148	4.91472
RAB33B	1.71434	1.75309	1.86317	1.79001	1.98665	1.52692	1.87832	1.8343	1.65115	1.6193	1.51393	1.71916	1.51734	1.57202	2.17356	1.87832	2.11198	2.47089	2.12224	1.88376	2.00578	2.15953	2.30828	2.29649	2.17579	1.70537	2.30388
RAB5A	5.4998	5.52974	5.71746	5.82409	5.40449	5.44211	5.52649	5.73893	5.29898	5.24978	5.0986	5.57417	5.44056	5.22108	5.39691	5.11264	5.70183	5.64729	5.21728	5.13687	5.32992	5.42083	5.11738	5.32474	5.72464	4.7226	5.27784
RAB7A	8.5876	8.68259	9.00945	8.89598	8.39731	8.58506	8.53431	8.62266	8.39389	8.80272	8.65107	8.75529	8.43726	8.5788	8.34977	8.17215	8.35284	8.66189	8.42013	8.13686	8.2927	8.47061	8.37078	8.04402	8.54177	8.38223	8.22819
RAC1	5.98535	5.98535	5.9413	5.9209	6.09463	5.77653	5.87852	5.82359	5.78342	5.87796	6.06417	5.68056	5.88911	5.67603	6.16874	6.0491	6.48043	6.48197	6.29189	6.38879	6.42144	6.62612	6.45338	6.3066	6.36166	6.41061	6.24248
RAF1	7.63535	7.05988	7.30604	7.29152	7.40997	7.29757	7.42729	7.41915	7.21394	7.50166	7.3778	7.37427	7.29286	7.89387	7.16535	7.19382	6.79831	7.3584	7.32203	7.00157	7.07297	6.94701	7.15278	7.07297	7.12893	7.19176	7.16861
RB1	3.98029	4.42918	4.37349	4.06289	4.24154	4.07284	4.3951	4.52264	4.39837	4.27275	4.45021	4.19306	4.20993	4.14066	4.54047	4.37924	4.4152	4.65522	4.20859	4.65561	4.3098	4.50895	4.35462	4.38597	4.63549	3.28778	4.50022
RB1CC1	6.49026	5.37743	5.3286	5.50998	5.77653	4.98788	6.03123	6.14056	5.72909	5.38395	6.41464	6.00137	5.37931	6.10598	6.02767	5.57995	5.58046	5.69384	5.84868	5.80474	5.71317	5.83226	5.64331	6.03625	5.82238	4.1098	6.19553
RELA	5.69925	5.83873	6.13989	6.44472	6.07136	5.49916	5.7961	5.9372	5.47761	5.87555	6.34239	6.38796	6.18173	6.44806	5.9917	5.82287	6.53733	6.22911	5.6849	5.57717	5.57825	5.98597	6.20366	5.89546	6.00964	6.56024	6.11082
RGS19	2.41068	3.13976	2.77507	3.25721	2.71448	2.48007	2.86109	2.84582	2.36027	2.2599	3.04137	2.5513	2.28006	2.55555	2.64379	3.74283	2.96891	2.16401	2.56535	3.5367	2.76995	3.88943	2.55256	2.94734	2.23312	3.3962	2.22077
RHEB	6.80677	6.77728	6.65536	6.96665	7.18736	6.56236	6.72136	6.75876	6.86592	6.83685	6.7894	6.74965	6.75613	6.63597	6.17974	6.16817	6.24317	6.96501	6.29844	6.07985	6.20961	6.45062	6.13929	6.16817	6.23142	5.76621	6.26001
RPS6KB1	4.21108	4.18033	4.79707	4.57873	4.07024	4.28877	4.64349	4.31997	4.14066	4.01407	3.70186	3.90552	4.02275	4.3868	3.89237	3.66578	4.50541	4.07228	4.06758	3.91598	3.69159	4.28094	3.67716	3.92598	3.64087	2.93891	4.16605
RPTOR	2.89736	3.47385	2.84842	2.88055	3.05911	3.6552	3.03639	2.89126	2.77596	3.21138	3.26243	3.09229	3.55644	2.84875	3.3513	3.63337	3.41271	3.48138	3.67627	3.40059	3.54051	3.18664	3.35697	3.33847	3.45	4.34871	3.15925
SAR1A	6.32904	6.10549	6.14393	6.46017	5.87353	6.30137	6.19496	6.24317	6.39807	6.2412	5.77904	6.49589	5.93841	6.23212	5.95957	5.99721	6.04385	6.26466	5.74466	5.86645	6.03239	6.03985	5.8997	6.01415	5.93983	5.58371	6.28468
SERPINA1	2.13813	3.60071	3.37393	2.68555	3.55083	2.79217	3.32623	4.49261	1.62052	2.12224	2.96014	4.28986	2.90807	3.1161	3.30485	2.87757	3.93912	2.38041	2.71133	5.55387	3.37019	4.60076	2.99572	3.49751	2.26631	3.32623	2.68169
SESN2	1.12393	1.96163	1.32839	0.953359	1.35632	1.51877	1.30012	1.40559	1.37474	1.39258	2.94609	1.27925	1.67673	1.81876	1.76054	1.90019	1.94828	1.8131	1.80011	1.86837	1.96996	2.47676	1.99635	1.71871	2.08526	2.47709	1.58119
SH3GLB1	6.50885	6.93317	6.42061	6.40867	6.14521	6.14889	6.2147	6.78672	6.38044	6.27703	6.71258	6.34792	6.46446	6.73829	5.96493	6.12465	6.60595	6.59887	6.18365	6.33956	5.88515	6.40903	5.89751	6.00714	6.21121	5.5514	5.91712
SIRT1	3.21311	2.39369	3.08165	2.80715	3.56033	2.76995	3.22873	3.02905	2.95759	3.01498	2.87952	2.83879	2.67541	2.98247	3.0839	2.80523	3.68691	3.7638	3.245	3.46629	3.08776	3.79469	3.63674	3.48772	3.40655	2.78608	3.25826
SIRT2	6.75345	6.1605	6.43719	6.6097	6.3436	6.7445	6.72275	6.41464	6.92326	6.33223	6.61906	6.55937	6.34102	6.78595	6.45964	6.53218	6.1208	6.33377	6.20491	5.80025	6.36643	6.01014	6.03583	6.0205	6.03742	6.63514	6.47001
SPHK1	1.44869	2.55892	1.31005	1.19009	1.58471	1.38356	1.08798	1.23115	1.09089	1.54695	2.60031	1.08657	1.39901	1.72564	1.731	2.24178	5.50197	1.76295	1.80748	2.23892	2.81024	3.93209	2.23276	1.7095	2.36731	1.91374	1.07787
SPNS1	3.81311	3.95578	3.58789	3.44936	3.66087	3.24211	3.53507	3.69709	3.01107	3.33004	4.76844	3.5728	3.9968	3.79807	4.64948	4.36276	4.37603	4.45056	4.36651	4.84332	4.23608	4.46601	4.38526	4.24904	4.38757	4.77622	4.23121
SQSTM1	7.53484	7.82645	7.62568	7.29992	8.26506	7.48592	7.41438	7.40828	7.79811	7.51395	9.26306	7.81449	8.5518	7.83243	8.36055	8.45503	8.6854	8.23125	8.3025	8.4741	8.12187	8.18534	8.27051	8.13974	8.34387	8.59062	8.12367
ST13	4.6942	4.70587	4.93552	4.96492	5.14352	4.66361	5.27717	4.91472	4.76074	4.81699	4.67899	4.93263	4.43359	4.78564	5.19961	4.95495	4.62856	4.95107	5.24816	4.89078	5.01738	4.88311	4.92885	4.9827	5.02879	4.52752	4.95596
STK11	5.28775	5.75572	6.08934	5.58421	5.97364	5.70502	5.85152	5.89383	5.55882	5.40062	6.12465	5.75332	6.17207	6.1321	5.86379	5.98299	6.15996	5.50143	6.22317	6.08869	5.67003	5.99094	5.90191	5.9952	6.39526	6.37215	5.84505
TBK1	3.66441	3.28354	3.68426	3.74345	3.63257	3.15173	3.35472	3.64471	3.762	3.43772	3.56906	3.36087	3.37792	3.73333	3.28485	3.00435	3.95971	3.64252	3.31381	3.57215	3.35807	3.76971	3.36999	3.45653	3.30037	2.23783	3.30306
TM9SF1	4.07203	3.98979	3.6782	3.99067	4.00158	3.95126	3.96512	3.92959	4.00724	3.98063	3.96812	4.09495	4.04839	4.204	3.76796	3.82584	4.0624	4.10304	3.67799	3.47833	4.13568	3.98315	3.96773	3.93261	3.73427	4.58087	3.78259
TMEM74	0.956813	0.918822	1.00156	1.13615	0.504652	0.897731	1.08828	0.412189	1.51527	1.20807	0.480046	0.958202	0.42823	1.66276	2.08499	1.04305	1.09636	0.181439	2.19411	1.4766	0.645639	0.579261	0.326579	1.2541	1.34457	0.879158	0.709038
TNFSF10	5.35427	5.37554	6.22733	5.25067	4.84496	5.77345	5.93983	4.49022	7.21055	4.66424	4.24519	4.65662	4.92383	5.10599	5.56247	5.39187	4.59733	3.24211	3.94491	6.07037	5.50934	4.05001	4.31158	4.99705	4.61266	2.73097	4.0208
TP53	4.32024	5.56962	5.61308	5.7757	5.50653	4.53493	3.93179	4.73355	4.9337	4.83956	4.57697	5.39187	5.42371	5.14937	4.0724	4.14142	6.27703	4.44172	4.86429	3.85995	4.27779	5.56022	4.57873	4.48637	4.79823	5.64791	4.67899
TP53INP2	6.2184	6.31156	5.85792	5.59884	7.18941	5.35206	5.50143	5.24777	5.51945	5.76812	6.0533	6.04445	6.27234	6.40589	6.50631	6.45821	6.52412	7.1049	6.95447	6.51534	6.54957	6.56381	6.31219	6.43569	6.99333	7.07297	6.44929
TP63	0.426093	0.46413	0.551319	0.446483	0.27441	0.413147	0.304374	0.211448	0.186492	0.197657	0.184583	0.465933	0.291786	0.484522	0.825746	0.766313	0.444669	0.16882	0.183546	0.507617	0.437249	0.284619	0.693003	0.304192	0.638953	0.442359	0.601794
TP73	0.0456059	0.153833	0.0263343	0.0862152	0.0741172	0	0	0	0.0940139	0.0926772	0.0475166	0.0802848	0	0.051712	0.0273108	0.0305926	0.584349	0	0.0250706	0.0549222	0	0.379839	0.0326883	0.0406367	0.0992481	0.100795	0.077387
TSC1	4.61306	4.36593	4.6604	4.55667	4.76647	4.57428	4.71151	4.33333	4.29221	4.33261	4.60389	4.3098	4.39766	4.49189	4.39837	4.51047	3.59882	3.77949	4.35706	4.05457	3.83074	3.38162	4.20709	4.13494	4.48815	4.08134	4.29587
TSC2	5.68456	5.25527	5.94254	5.5242	5.67864	5.49368	5.89069	5.87796	5.57317	5.62762	5.78014	5.55426	5.96043	5.46871	5.97502	5.99623	5.63227	5.84904	5.91201	6.15953	5.84246	5.86953	6.35691	6.18548	5.8798	6.22733	5.9204
TUSC1	2.88671	2.68169	2.88449	3.13677	3.0283	2.8768	2.89608	3.2079	2.91914	3.00331	2.83731	3.23759	2.96854	3.52901	2.82471	2.66019	3.37751	3.2752	2.54143	2.95917	2.95557	3.2613	2.61085	2.94638	2.7984	3.60071	2.69609
ULK1	4.44763	4.31081	4.98676	3.9849	4.90745	4.60844	4.67457	4.54047	4.08289	4.34161	5.2575	4.63231	5.01972	5.19621	5.00326	4.97483	4.52032	5.51339	5.56061	4.94679	4.83526	4.99674	5.03401	4.99873	5.13869	5.93255	4.72105
ULK2	4.8204	4.72137	5.30078	4.97255	4.14142	5.13565	5.40143	5.17874	4.84364	4.48401	3.98841	5.06332	5.02425	5.07581	4.94515	4.52074	3.96883	4.52602	4.12233	4.26665	4.1608	3.32953	4.27812	3.93912	3.50649	4.36949	4.28951
ULK3	5.39691	5.2926	5.27602	5.26172	4.94196	5.56962	5.82925	5.35543	5.24979	5.51773	5.37163	5.64192	5.26517	5.39341	5.45359	5.26172	4.64636	5.18456	5.14022	4.8252	5.41321	5.085	5.15976	5.0509	5.06332	5.34696	5.19388
USP10	5.48129	5.71116	5.72676	5.51492	5.07683	5.46581	5.54641	5.52322	5.7211	5.28868	5.23287	5.42025	5.68842	5.69439	5.47282	5.44521	5.6455	5.41321	5.12222	5.07087	5.13053	5.44819	5.27846	5.37034	5.61683	5.52934	5.28119
UVRAG	3.74966	3.7829	3.76029	3.62232	3.35445	3.96989	3.73269	4.23099	3.50712	3.81402	3.98449	4.05701	4.1789	3.7642	3.5059	3.32953	3.3911	3.72861	3.87542	3.77605	3.74804	3.56906	3.5966	3.82645	3.75341	3.68891	3.90937
VAMP3	6.67604	6.98031	7.53226	6.78165	6.74313	6.58693	6.53293	6.84259	6.54266	6.7137	6.59734	6.61796	6.42962	6.73171	6.80884	6.41366	6.80408	6.83097	6.49728	6.48813	6.50969	6.4243	6.69589	6.63659	6.71899	6.69748	6.84445
VAMP7	1.36827	1.51279	0.689792	1.46533	0.829956	1.16744	1.03696	1.52897	1.10063	1.54249	1.12796	1.45475	1.31977	1.12173	1.13893	0.895288	1.29484	1.18941	1.37382	0.994877	1.06746	0.736275	1.09214	0.981659	1.06428	1.42146	0.781281
VEGFA	6.87372	6.85468	7.06162	7.34179	6.88593	6.92626	7.25289	7.1779	6.57175	7.36245	7.05676	6.9217	6.80013	6.7021	7.81947	7.42178	7.46083	7.48889	7.54392	7.71867	6.99574	7.21957	7.05503	7.54538	7.38492	6.58073	7.66242
WDFY3	4.14308	4.28663	4.30346	4.10631	3.62924	4.49899	4.36379	4.12944	4.34351	4.19035	3.70087	4.31219	3.8631	4.37037	3.32477	3.52941	3.36288	3.25198	2.98129	2.8916	3.27191	2.95524	3.42745	3.48941	3.2541	3.1005	3.56732
WDR45	7.85246	7.39051	7.60249	7.52499	7.92531	7.46871	7.4744	7.73257	7.92915	7.72009	8.1282	7.64134	7.71867	7.67084	7.55031	7.75193	7.1779	7.35762	7.56559	7.122	7.6232	7.41163	6.9217	7.08191	7.3122	7.72346	7.63535
WIPI1	7.26196	7.68571	7.04981	7.28824	7.3584	7.15363	6.95089	7.40997	6.91986	7.48096	8.06035	7.53621	7.89718	6.85678	7.86896	7.77853	7.42884	7.56449	7.82859	7.52499	7.67913	7.48592	7.25456	7.3051	7.52668	7.54713	7.50166
WIPI2	5.59264	5.50653	5.81134	5.28572	5.78342	5.39841	5.38305	5.68056	5.35575	5.11789	6.01365	4.96927	5.64616	5.44145	5.74067	5.71746	5.31618	5.91236	6.01365	5.99299	5.65432	5.61992	5.51388	5.65317	5.53705	6.07037	5.55837
ZFYVE1	3.91217	3.2627	3.45402	3.68485	4.14291	3.96236	3.83615	3.60449	3.33224	3.87971	4.349	3.52901	3.92117	3.95971	4.06561	3.99517	3.38734	3.76029	4.04104	3.80261	3.76689	3.7642	3.74804	4.23546	3.83908	4.51511	3.95797
